# Supplementary material for: A novel autonomous container-based platform for cybersecurity training and research
Source: PeerJ Comput Sci. 2023 Sep 7;9:e1574. doi: 10.7717/peerj-cs.1574 (PMC10495954; doi:10.7717/peerj-cs.1574)
Supplement: Supplemental Information 1 [file peerj-cs-09-1574-s001.zip]

Archive with 2 entries (2 files):
- Use case scenario files/dvwa-scenario.yml
- Use case scenario files/wordpress-scenario.yml
