# Supplementary material for: A novel autonomous container-based platform for cybersecurity training and research
Source: PeerJ Comput Sci. 2023 Sep 7;9:e1574. doi: 10.7717/peerj-cs.1574 (PMC10495954; doi:10.7717/peerj-cs.1574)
Supplement: Supplemental Information 1 [file peerj-cs-09-1574-s001.zip › Use case scenario files/dvwa-scenario.yml]

heat_template_version: rocky


description:
An OpenStack Heat template that creates an environment in Zun with dvwa vulnerable site, an IDS, an Ubuntu host SQL ninja:
This template creates a network, subnet, and router in Neutron. It then creates three containers in Zun: The outputs section returns the IP addresses of the containers, 
which can be used to access the dvwa site. 


resources:
  network:
    type: OS::Neutron::Net
    properties:
      name: my-network

  subnet:
    type: OS::Neutron::Subnet
    properties:
      network_id: { get_resource: network }
      cidr: 10.0.0.0/24
      name: my-subnet

  router:
    type: OS::Neutron::Router
    properties:
      external_gateway_info:
        network: public
      name: my-router

  router_interface:
    type: OS::Neutron::RouterInterface
    properties:
      router_id: { get_resource: router }
      subnet_id: { get_resource: subnet }

  dvwa_container:
    type: OS::Zun::Container
    properties:
      name: dvwa-container
      image: vulnerables/web-dvwa
      command: ["sleep", "infinity"]
      networks:
        - network: { get_resource: network }

  ids_container:
    type: OS::Zun::Container
    properties:
      name: ids-container
      image: wazuh/wazuh:4.2.4
      command: ["/bin/bash", "-c", "service wazuh-manager start && service wazuh-api start && sleep infinity"]
      networks:
        - network: { get_resource: network }

  ubuntu_host:
    type: OS::Zun::Container
    properties:
      name: ubuntu-host
      image: ubuntu:latest
      command: ["sleep", "infinity"]
      networks:
        - network: { get_resource: network }
      environment:
        - MYSQL_ROOT_PASSWORD=supersecret

outputs:
  dvwa_ip:
    value: { get_attr: [dvwa_container, first_address] }
  ids_ip:
    value: { get_attr: [ids_container, first_address] }
  ubuntu_host_ip:
    value: { get_attr: [ubuntu_host, first_address] }
