# Supplementary material for: A novel autonomous container-based platform for cybersecurity training and research
Source: PeerJ Comput Sci. 2023 Sep 7;9:e1574. doi: 10.7717/peerj-cs.1574 (PMC10495954; doi:10.7717/peerj-cs.1574)
Supplement: Supplemental Information 2 [file peerj-cs-09-1574-s002.zip]

Archive with 3,148 entries (2,366 files):
- uniwa_cyber_range_sources_files/Infrastructure source files/
- uniwa_cyber_range_sources_files/Infrastructure source files/kolla/
- uniwa_cyber_range_sources_files/Infrastructure source files/kolla/contrib/
- uniwa_cyber_range_sources_files/Infrastructure source files/kolla/contrib/neutron-plugins/
- uniwa_cyber_range_sources_files/Infrastructure source files/kolla/contrib/neutron-plugins/networking-ansible.ini
- uniwa_cyber_range_sources_files/Infrastructure source files/kolla/contrib/neutron-plugins/networking-mlnx.ini
- uniwa_cyber_range_sources_files/Infrastructure source files/kolla/contrib/neutron-plugins/README.rst
- uniwa_cyber_range_sources_files/Infrastructure source files/kolla/contrib/neutron-plugins/template_override-networking-mlnx.j2
- uniwa_cyber_range_sources_files/Infrastructure source files/kolla/contrib/neutron-plugins/template_override-vmware-nsx.j2
- uniwa_cyber_range_sources_files/Infrastructure source files/kolla/contrib/neutron-plugins/vmware-nsx.ini
- uniwa_cyber_range_sources_files/Infrastructure source files/kolla/contrib/template-override/
- uniwa_cyber_range_sources_files/Infrastructure source files/kolla/contrib/template-override/ovs-dpdk.j2
- uniwa_cyber_range_sources_files/Infrastructure source files/kolla/contrib/template-override/README.rst
- uniwa_cyber_range_sources_files/Infrastructure source files/kolla/doc/
- uniwa_cyber_range_sources_files/Infrastructure source files/kolla/doc/requirements.txt
- uniwa_cyber_range_sources_files/Infrastructure source files/kolla/doc/source/
- uniwa_cyber_range_sources_files/Infrastructure source files/kolla/doc/source/__pycache__/
- uniwa_cyber_range_sources_files/Infrastructure source files/kolla/doc/source/__pycache__/conf.cpython-38.pyc
- uniwa_cyber_range_sources_files/Infrastructure source files/kolla/doc/source/admin/
- uniwa_cyber_range_sources_files/Infrastructure source files/kolla/doc/source/admin/image-building.rst
- uniwa_cyber_range_sources_files/Infrastructure source files/kolla/doc/source/admin/index.rst
- uniwa_cyber_range_sources_files/Infrastructure source files/kolla/doc/source/admin/kolla_api.rst
- uniwa_cyber_range_sources_files/Infrastructure source files/kolla/doc/source/admin/template-override/
- uniwa_cyber_range_sources_files/Infrastructure source files/kolla/doc/source/admin/template-override/ovs-dpdk.rst
- uniwa_cyber_range_sources_files/Infrastructure source files/kolla/doc/source/ceph_versions.csv
- uniwa_cyber_range_sources_files/Infrastructure source files/kolla/doc/source/conf.py
- uniwa_cyber_range_sources_files/Infrastructure source files/kolla/doc/source/contributor/
- uniwa_cyber_range_sources_files/Infrastructure source files/kolla/doc/source/contributor/adding-a-new-image.rst
- uniwa_cyber_range_sources_files/Infrastructure source files/kolla/doc/source/contributor/bug-triage.rst
- uniwa_cyber_range_sources_files/Infrastructure source files/kolla/doc/source/contributor/ci.rst
- uniwa_cyber_range_sources_files/Infrastructure source files/kolla/doc/source/contributor/code-reviews.rst
- uniwa_cyber_range_sources_files/Infrastructure source files/kolla/doc/source/contributor/contributing.rst
- uniwa_cyber_range_sources_files/Infrastructure source files/kolla/doc/source/contributor/genconfig.rst
- uniwa_cyber_range_sources_files/Infrastructure source files/kolla/doc/source/contributor/index.rst
- uniwa_cyber_range_sources_files/Infrastructure source files/kolla/doc/source/contributor/kolla-design-philosophy.rst
- uniwa_cyber_range_sources_files/Infrastructure source files/kolla/doc/source/contributor/meeting.rst
- uniwa_cyber_range_sources_files/Infrastructure source files/kolla/doc/source/contributor/ptl-guide.rst
- uniwa_cyber_range_sources_files/Infrastructure source files/kolla/doc/source/contributor/release-management.rst
- uniwa_cyber_range_sources_files/Infrastructure source files/kolla/doc/source/contributor/release-notes.rst
- uniwa_cyber_range_sources_files/Infrastructure source files/kolla/doc/source/contributor/running-in-development.rst
- uniwa_cyber_range_sources_files/Infrastructure source files/kolla/doc/source/contributor/running-tests.rst
- uniwa_cyber_range_sources_files/Infrastructure source files/kolla/doc/source/contributor/versions.rst
- uniwa_cyber_range_sources_files/Infrastructure source files/kolla/doc/source/index.rst
- uniwa_cyber_range_sources_files/Infrastructure source files/kolla/doc/source/matrix_aarch64.csv
- uniwa_cyber_range_sources_files/Infrastructure source files/kolla/doc/source/matrix_x86.csv
- uniwa_cyber_range_sources_files/Infrastructure source files/kolla/doc/source/support_matrix.rst
- uniwa_cyber_range_sources_files/Infrastructure source files/kolla/docker/
- uniwa_cyber_range_sources_files/Infrastructure source files/kolla/docker/aodh/
- uniwa_cyber_range_sources_files/Infrastructure source files/kolla/docker/aodh/aodh-api/
- uniwa_cyber_range_sources_files/Infrastructure source files/kolla/docker/aodh/aodh-api/Dockerfile.j2
- uniwa_cyber_range_sources_files/Infrastructure source files/kolla/docker/aodh/aodh-api/extend_start.sh
- uniwa_cyber_range_sources_files/Infrastructure source files/kolla/docker/aodh/aodh-base/
- uniwa_cyber_range_sources_files/Infrastructure source files/kolla/docker/aodh/aodh-base/aodh_sudoers
- uniwa_cyber_range_sources_files/Infrastructure source files/kolla/docker/aodh/aodh-base/Dockerfile.j2
- uniwa_cyber_range_sources_files/Infrastructure source files/kolla/docker/aodh/aodh-base/extend_start.sh
- uniwa_cyber_range_sources_files/Infrastructure source files/kolla/docker/aodh/aodh-evaluator/
- uniwa_cyber_range_sources_files/Infrastructure source files/kolla/docker/aodh/aodh-evaluator/Dockerfile.j2
- uniwa_cyber_range_sources_files/Infrastructure source files/kolla/docker/aodh/aodh-expirer/
- uniwa_cyber_range_sources_files/Infrastructure source files/kolla/docker/aodh/aodh-expirer/Dockerfile.j2
- uniwa_cyber_range_sources_files/Infrastructure source files/kolla/docker/aodh/aodh-listener/
- uniwa_cyber_range_sources_files/Infrastructure source files/kolla/docker/aodh/aodh-listener/Dockerfile.j2
- uniwa_cyber_range_sources_files/Infrastructure source files/kolla/docker/aodh/aodh-notifier/
- uniwa_cyber_range_sources_files/Infrastructure source files/kolla/docker/aodh/aodh-notifier/Dockerfile.j2
- uniwa_cyber_range_sources_files/Infrastructure source files/kolla/docker/barbican/
- uniwa_cyber_range_sources_files/Infrastructure source files/kolla/docker/barbican/barbican-api/
- uniwa_cyber_range_sources_files/Infrastructure source files/kolla/docker/barbican/barbican-api/Dockerfile.j2
- uniwa_cyber_range_sources_files/Infrastructure source files/kolla/docker/barbican/barbican-api/extend_start.sh
- uniwa_cyber_range_sources_files/Infrastructure source files/kolla/docker/barbican/barbican-base/
- uniwa_cyber_range_sources_files/Infrastructure source files/kolla/docker/barbican/barbican-base/barbican_sudoers
- uniwa_cyber_range_sources_files/Infrastructure source files/kolla/docker/barbican/barbican-base/Dockerfile.j2
- uniwa_cyber_range_sources_files/Infrastructure source files/kolla/docker/barbican/barbican-base/extend_start.sh
- uniwa_cyber_range_sources_files/Infrastructure source files/kolla/docker/barbican/barbican-keystone-listener/
- uniwa_cyber_range_sources_files/Infrastructure source files/kolla/docker/barbican/barbican-keystone-listener/Dockerfile.j2
- uniwa_cyber_range_sources_files/Infrastructure source files/kolla/docker/barbican/barbican-worker/
- uniwa_cyber_range_sources_files/Infrastructure source files/kolla/docker/barbican/barbican-worker/Dockerfile.j2
- uniwa_cyber_range_sources_files/Infrastructure source files/kolla/docker/base/
- uniwa_cyber_range_sources_files/Infrastructure source files/kolla/docker/base/__pycache__/
- uniwa_cyber_range_sources_files/Infrastructure source files/kolla/docker/base/__pycache__/set_configs.cpython-38.pyc
- uniwa_cyber_range_sources_files/Infrastructure source files/kolla/docker/base/apt_preferences
- uniwa_cyber_range_sources_files/Infrastructure source files/kolla/docker/base/apt_preferences.debian
- uniwa_cyber_range_sources_files/Infrastructure source files/kolla/docker/base/apt_preferences.ubuntu
- uniwa_cyber_range_sources_files/Infrastructure source files/kolla/docker/base/ci-centos.repo
- uniwa_cyber_range_sources_files/Infrastructure source files/kolla/docker/base/ci-rocky.repo
- uniwa_cyber_range_sources_files/Infrastructure source files/kolla/docker/base/copy_cacerts.sh
- uniwa_cyber_range_sources_files/Infrastructure source files/kolla/docker/base/crmsh.repo
- uniwa_cyber_range_sources_files/Infrastructure source files/kolla/docker/base/curlrc
- uniwa_cyber_range_sources_files/Infrastructure source files/kolla/docker/base/dnf.conf
- uniwa_cyber_range_sources_files/Infrastructure source files/kolla/docker/base/Dockerfile.j2
- uniwa_cyber_range_sources_files/Infrastructure source files/kolla/docker/base/dpkg_reducing_disk_footprint
- uniwa_cyber_range_sources_files/Infrastructure source files/kolla/docker/base/grafana.repo
- uniwa_cyber_range_sources_files/Infrastructure source files/kolla/docker/base/healthcheck_curl
- uniwa_cyber_range_sources_files/Infrastructure source files/kolla/docker/base/healthcheck_filemod
- uniwa_cyber_range_sources_files/Infrastructure source files/kolla/docker/base/healthcheck_listen
- uniwa_cyber_range_sources_files/Infrastructure source files/kolla/docker/base/healthcheck_port
- uniwa_cyber_range_sources_files/Infrastructure source files/kolla/docker/base/healthcheck_socket
- uniwa_cyber_range_sources_files/Infrastructure source files/kolla/docker/base/hrw-copr-erlang-for-rabbitmq.repo
- uniwa_cyber_range_sources_files/Infrastructure source files/kolla/docker/base/httpd_setup.sh
- uniwa_cyber_range_sources_files/Infrastructure source files/kolla/docker/base/influxdb.repo
- uniwa_cyber_range_sources_files/Infrastructure source files/kolla/docker/base/kolla_bashrc
- uniwa_cyber_range_sources_files/Infrastructure source files/kolla/docker/base/mariadb.repo
- uniwa_cyber_range_sources_files/Infrastructure source files/kolla/docker/base/proxysql.repo
- uniwa_cyber_range_sources_files/Infrastructure source files/kolla/docker/base/rabbitmq_rabbitmq-erlang.repo
- uniwa_cyber_range_sources_files/Infrastructure source files/kolla/docker/base/rabbitmq_rabbitmq-server.repo
- uniwa_cyber_range_sources_files/Infrastructure source files/kolla/docker/base/set_configs.py
- uniwa_cyber_range_sources_files/Infrastructure source files/kolla/docker/base/sources.list
- uniwa_cyber_range_sources_files/Infrastructure source files/kolla/docker/base/sources.list.debian
- uniwa_cyber_range_sources_files/Infrastructure source files/kolla/docker/base/sources.list.ubuntu
- uniwa_cyber_range_sources_files/Infrastructure source files/kolla/docker/base/sources.list.ubuntu.aarch64
- uniwa_cyber_range_sources_files/Infrastructure source files/kolla/docker/base/start.sh
- uniwa_cyber_range_sources_files/Infrastructure source files/kolla/docker/base/sudoers
- uniwa_cyber_range_sources_files/Infrastructure source files/kolla/docker/base/td.repo
- uniwa_cyber_range_sources_files/Infrastructure source files/kolla/docker/bifrost/
- uniwa_cyber_range_sources_files/Infrastructure source files/kolla/docker/bifrost/bifrost-base/
- uniwa_cyber_range_sources_files/Infrastructure source files/kolla/docker/bifrost/bifrost-base/bifrost_sudoers
- uniwa_cyber_range_sources_files/Infrastructure source files/kolla/docker/bifrost/bifrost-base/build_arg.yml
- uniwa_cyber_range_sources_files/Infrastructure source files/kolla/docker/bifrost/bifrost-base/Dockerfile.j2
- uniwa_cyber_range_sources_files/Infrastructure source files/kolla/docker/bifrost/bifrost-deploy/
- uniwa_cyber_range_sources_files/Infrastructure source files/kolla/docker/bifrost/bifrost-deploy/Dockerfile.j2
- uniwa_cyber_range_sources_files/Infrastructure source files/kolla/docker/blazar/
- uniwa_cyber_range_sources_files/Infrastructure source files/kolla/docker/blazar/blazar-api/
- uniwa_cyber_range_sources_files/Infrastructure source files/kolla/docker/blazar/blazar-api/Dockerfile.j2
- uniwa_cyber_range_sources_files/Infrastructure source files/kolla/docker/blazar/blazar-api/extend_start.sh
- uniwa_cyber_range_sources_files/Infrastructure source files/kolla/docker/blazar/blazar-base/
- uniwa_cyber_range_sources_files/Infrastructure source files/kolla/docker/blazar/blazar-base/Dockerfile.j2
- uniwa_cyber_range_sources_files/Infrastructure source files/kolla/docker/blazar/blazar-base/extend_start.sh
- uniwa_cyber_range_sources_files/Infrastructure source files/kolla/docker/blazar/blazar-manager/
- uniwa_cyber_range_sources_files/Infrastructure source files/kolla/docker/blazar/blazar-manager/Dockerfile.j2
- uniwa_cyber_range_sources_files/Infrastructure source files/kolla/docker/ceilometer/
- uniwa_cyber_range_sources_files/Infrastructure source files/kolla/docker/ceilometer/ceilometer-base/
- uniwa_cyber_range_sources_files/Infrastructure source files/kolla/docker/ceilometer/ceilometer-base/ceilometer_sudoers
- uniwa_cyber_range_sources_files/Infrastructure source files/kolla/docker/ceilometer/ceilometer-base/Dockerfile.j2
- uniwa_cyber_range_sources_files/Infrastructure source files/kolla/docker/ceilometer/ceilometer-base/extend_start.sh
- uniwa_cyber_range_sources_files/Infrastructure source files/kolla/docker/ceilometer/ceilometer-central/
- uniwa_cyber_range_sources_files/Infrastructure source files/kolla/docker/ceilometer/ceilometer-central/Dockerfile.j2
- uniwa_cyber_range_sources_files/Infrastructure source files/kolla/docker/ceilometer/ceilometer-compute/
- uniwa_cyber_range_sources_files/Infrastructure source files/kolla/docker/ceilometer/ceilometer-compute/Dockerfile.j2
- uniwa_cyber_range_sources_files/Infrastructure source files/kolla/docker/ceilometer/ceilometer-ipmi/
- uniwa_cyber_range_sources_files/Infrastructure source files/kolla/docker/ceilometer/ceilometer-ipmi/Dockerfile.j2
- uniwa_cyber_range_sources_files/Infrastructure source files/kolla/docker/ceilometer/ceilometer-notification/
- uniwa_cyber_range_sources_files/Infrastructure source files/kolla/docker/ceilometer/ceilometer-notification/Dockerfile.j2
- uniwa_cyber_range_sources_files/Infrastructure source files/kolla/docker/ceilometer/ceilometer-notification/extend_start.sh
- uniwa_cyber_range_sources_files/Infrastructure source files/kolla/docker/cinder/
- uniwa_cyber_range_sources_files/Infrastructure source files/kolla/docker/cinder/cinder-api/
- uniwa_cyber_range_sources_files/Infrastructure source files/kolla/docker/cinder/cinder-api/Dockerfile.j2
- uniwa_cyber_range_sources_files/Infrastructure source files/kolla/docker/cinder/cinder-api/extend_start.sh
- uniwa_cyber_range_sources_files/Infrastructure source files/kolla/docker/cinder/cinder-backup/
- uniwa_cyber_range_sources_files/Infrastructure source files/kolla/docker/cinder/cinder-backup/Dockerfile.j2
- uniwa_cyber_range_sources_files/Infrastructure source files/kolla/docker/cinder/cinder-base/
- uniwa_cyber_range_sources_files/Infrastructure source files/kolla/docker/cinder/cinder-base/cinder_sudoers
- uniwa_cyber_range_sources_files/Infrastructure source files/kolla/docker/cinder/cinder-base/Dockerfile.j2
- uniwa_cyber_range_sources_files/Infrastructure source files/kolla/docker/cinder/cinder-base/extend_start.sh
- uniwa_cyber_range_sources_files/Infrastructure source files/kolla/docker/cinder/cinder-scheduler/
- uniwa_cyber_range_sources_files/Infrastructure source files/kolla/docker/cinder/cinder-scheduler/Dockerfile.j2
- uniwa_cyber_range_sources_files/Infrastructure source files/kolla/docker/cinder/cinder-volume/
- uniwa_cyber_range_sources_files/Infrastructure source files/kolla/docker/cinder/cinder-volume/cinder_sudoers
- uniwa_cyber_range_sources_files/Infrastructure source files/kolla/docker/cinder/cinder-volume/Dockerfile.j2
- uniwa_cyber_range_sources_files/Infrastructure source files/kolla/docker/cinder/cinder-volume/extend_start.sh
- uniwa_cyber_range_sources_files/Infrastructure source files/kolla/docker/cloudkitty/
- uniwa_cyber_range_sources_files/Infrastructure source files/kolla/docker/cloudkitty/cloudkitty-api/
- uniwa_cyber_range_sources_files/Infrastructure source files/kolla/docker/cloudkitty/cloudkitty-api/Dockerfile.j2
- uniwa_cyber_range_sources_files/Infrastructure source files/kolla/docker/cloudkitty/cloudkitty-api/extend_start.sh
- uniwa_cyber_range_sources_files/Infrastructure source files/kolla/docker/cloudkitty/cloudkitty-base/
- uniwa_cyber_range_sources_files/Infrastructure source files/kolla/docker/cloudkitty/cloudkitty-base/Dockerfile.j2
- uniwa_cyber_range_sources_files/Infrastructure source files/kolla/docker/cloudkitty/cloudkitty-base/extend_start.sh
- uniwa_cyber_range_sources_files/Infrastructure source files/kolla/docker/cloudkitty/cloudkitty-processor/
- uniwa_cyber_range_sources_files/Infrastructure source files/kolla/docker/cloudkitty/cloudkitty-processor/Dockerfile.j2
- uniwa_cyber_range_sources_files/Infrastructure source files/kolla/docker/collectd/
- uniwa_cyber_range_sources_files/Infrastructure source files/kolla/docker/collectd/Dockerfile.j2
- uniwa_cyber_range_sources_files/Infrastructure source files/kolla/docker/collectd/extend_start.sh
- uniwa_cyber_range_sources_files/Infrastructure source files/kolla/docker/cron/
- uniwa_cyber_range_sources_files/Infrastructure source files/kolla/docker/cron/Dockerfile.j2
- uniwa_cyber_range_sources_files/Infrastructure source files/kolla/docker/cron/extend_start.sh
- uniwa_cyber_range_sources_files/Infrastructure source files/kolla/docker/cron/logrotate
- uniwa_cyber_range_sources_files/Infrastructure source files/kolla/docker/cyborg/
- uniwa_cyber_range_sources_files/Infrastructure source files/kolla/docker/cyborg/cyborg-agent/
- uniwa_cyber_range_sources_files/Infrastructure source files/kolla/docker/cyborg/cyborg-agent/Dockerfile.j2
- uniwa_cyber_range_sources_files/Infrastructure source files/kolla/docker/cyborg/cyborg-api/
- uniwa_cyber_range_sources_files/Infrastructure source files/kolla/docker/cyborg/cyborg-api/Dockerfile.j2
- uniwa_cyber_range_sources_files/Infrastructure source files/kolla/docker/cyborg/cyborg-api/extend_start.sh
- uniwa_cyber_range_sources_files/Infrastructure source files/kolla/docker/cyborg/cyborg-base/
- uniwa_cyber_range_sources_files/Infrastructure source files/kolla/docker/cyborg/cyborg-base/cyborg_sudoers
- uniwa_cyber_range_sources_files/Infrastructure source files/kolla/docker/cyborg/cyborg-base/Dockerfile.j2
- uniwa_cyber_range_sources_files/Infrastructure source files/kolla/docker/cyborg/cyborg-base/extend_start.sh
- uniwa_cyber_range_sources_files/Infrastructure source files/kolla/docker/cyborg/cyborg-conductor/
- uniwa_cyber_range_sources_files/Infrastructure source files/kolla/docker/cyborg/cyborg-conductor/Dockerfile.j2
- uniwa_cyber_range_sources_files/Infrastructure source files/kolla/docker/designate/
- uniwa_cyber_range_sources_files/Infrastructure source files/kolla/docker/designate/designate-api/
- uniwa_cyber_range_sources_files/Infrastructure source files/kolla/docker/designate/designate-api/Dockerfile.j2
- uniwa_cyber_range_sources_files/Infrastructure source files/kolla/docker/designate/designate-backend-bind9/
- uniwa_cyber_range_sources_files/Infrastructure source files/kolla/docker/designate/designate-backend-bind9/Dockerfile.j2
- uniwa_cyber_range_sources_files/Infrastructure source files/kolla/docker/designate/designate-base/
- uniwa_cyber_range_sources_files/Infrastructure source files/kolla/docker/designate/designate-base/designate_sudoers
- uniwa_cyber_range_sources_files/Infrastructure source files/kolla/docker/designate/designate-base/Dockerfile.j2
- uniwa_cyber_range_sources_files/Infrastructure source files/kolla/docker/designate/designate-base/extend_start.sh
- uniwa_cyber_range_sources_files/Infrastructure source files/kolla/docker/designate/designate-central/
- uniwa_cyber_range_sources_files/Infrastructure source files/kolla/docker/designate/designate-central/Dockerfile.j2
- uniwa_cyber_range_sources_files/Infrastructure source files/kolla/docker/designate/designate-central/extend_start.sh
- uniwa_cyber_range_sources_files/Infrastructure source files/kolla/docker/designate/designate-mdns/
- uniwa_cyber_range_sources_files/Infrastructure source files/kolla/docker/designate/designate-mdns/Dockerfile.j2
- uniwa_cyber_range_sources_files/Infrastructure source files/kolla/docker/designate/designate-producer/
- uniwa_cyber_range_sources_files/Infrastructure source files/kolla/docker/designate/designate-producer/Dockerfile.j2
- uniwa_cyber_range_sources_files/Infrastructure source files/kolla/docker/designate/designate-sink/
- uniwa_cyber_range_sources_files/Infrastructure source files/kolla/docker/designate/designate-sink/Dockerfile.j2
- uniwa_cyber_range_sources_files/Infrastructure source files/kolla/docker/designate/designate-worker/
- uniwa_cyber_range_sources_files/Infrastructure source files/kolla/docker/designate/designate-worker/Dockerfile.j2
- uniwa_cyber_range_sources_files/Infrastructure source files/kolla/docker/dnsmasq/
- uniwa_cyber_range_sources_files/Infrastructure source files/kolla/docker/dnsmasq/Dockerfile.j2
- uniwa_cyber_range_sources_files/Infrastructure source files/kolla/docker/etcd/
- uniwa_cyber_range_sources_files/Infrastructure source files/kolla/docker/etcd/Dockerfile.j2
- uniwa_cyber_range_sources_files/Infrastructure source files/kolla/docker/etcd/etcd_sudoers
- uniwa_cyber_range_sources_files/Infrastructure source files/kolla/docker/etcd/extend_start.sh
- uniwa_cyber_range_sources_files/Infrastructure source files/kolla/docker/fluentd/
- uniwa_cyber_range_sources_files/Infrastructure source files/kolla/docker/fluentd/Dockerfile.j2
- uniwa_cyber_range_sources_files/Infrastructure source files/kolla/docker/fluentd/extend_start.sh
- uniwa_cyber_range_sources_files/Infrastructure source files/kolla/docker/fluentd/fluentd_sudoers
- uniwa_cyber_range_sources_files/Infrastructure source files/kolla/docker/freezer/
- uniwa_cyber_range_sources_files/Infrastructure source files/kolla/docker/freezer/freezer-api/
- uniwa_cyber_range_sources_files/Infrastructure source files/kolla/docker/freezer/freezer-api/Dockerfile.j2
- uniwa_cyber_range_sources_files/Infrastructure source files/kolla/docker/freezer/freezer-api/extend_start.sh
- uniwa_cyber_range_sources_files/Infrastructure source files/kolla/docker/freezer/freezer-base/
- uniwa_cyber_range_sources_files/Infrastructure source files/kolla/docker/freezer/freezer-base/Dockerfile.j2
- uniwa_cyber_range_sources_files/Infrastructure source files/kolla/docker/freezer/freezer-base/extend_start.sh
- uniwa_cyber_range_sources_files/Infrastructure source files/kolla/docker/freezer/freezer-base/freezer_sudoers
- uniwa_cyber_range_sources_files/Infrastructure source files/kolla/docker/freezer/freezer-scheduler/
- uniwa_cyber_range_sources_files/Infrastructure source files/kolla/docker/freezer/freezer-scheduler/Dockerfile.j2
- uniwa_cyber_range_sources_files/Infrastructure source files/kolla/docker/glance/
- uniwa_cyber_range_sources_files/Infrastructure source files/kolla/docker/glance/glance-api/
- uniwa_cyber_range_sources_files/Infrastructure source files/kolla/docker/glance/glance-api/Dockerfile.j2
- uniwa_cyber_range_sources_files/Infrastructure source files/kolla/docker/glance/glance-api/extend_start.sh
- uniwa_cyber_range_sources_files/Infrastructure source files/kolla/docker/glance/glance-base/
- uniwa_cyber_range_sources_files/Infrastructure source files/kolla/docker/glance/glance-base/Dockerfile.j2
- uniwa_cyber_range_sources_files/Infrastructure source files/kolla/docker/glance/glance-base/etc/
- uniwa_cyber_range_sources_files/Infrastructure source files/kolla/docker/glance/glance-base/etc/glance/
- uniwa_cyber_range_sources_files/Infrastructure source files/kolla/docker/glance/glance-base/etc/glance/rootwrap.conf
- uniwa_cyber_range_sources_files/Infrastructure source files/kolla/docker/glance/glance-base/etc/glance/rootwrap.d/
- uniwa_cyber_range_sources_files/Infrastructure source files/kolla/docker/glance/glance-base/etc/glance/rootwrap.d/glance_cinder_store.filters
- uniwa_cyber_range_sources_files/Infrastructure source files/kolla/docker/glance/glance-base/extend_start.sh
- uniwa_cyber_range_sources_files/Infrastructure source files/kolla/docker/glance/glance-base/glance_sudoers
- uniwa_cyber_range_sources_files/Infrastructure source files/kolla/docker/gnocchi/
- uniwa_cyber_range_sources_files/Infrastructure source files/kolla/docker/gnocchi/gnocchi-api/
- uniwa_cyber_range_sources_files/Infrastructure source files/kolla/docker/gnocchi/gnocchi-api/Dockerfile.j2
- uniwa_cyber_range_sources_files/Infrastructure source files/kolla/docker/gnocchi/gnocchi-api/extend_start.sh
- uniwa_cyber_range_sources_files/Infrastructure source files/kolla/docker/gnocchi/gnocchi-base/
- uniwa_cyber_range_sources_files/Infrastructure source files/kolla/docker/gnocchi/gnocchi-base/Dockerfile.j2
- uniwa_cyber_range_sources_files/Infrastructure source files/kolla/docker/gnocchi/gnocchi-base/extend_start.sh
- uniwa_cyber_range_sources_files/Infrastructure source files/kolla/docker/gnocchi/gnocchi-base/gnocchi_sudoers
- uniwa_cyber_range_sources_files/Infrastructure source files/kolla/docker/gnocchi/gnocchi-metricd/
- uniwa_cyber_range_sources_files/Infrastructure source files/kolla/docker/gnocchi/gnocchi-metricd/Dockerfile.j2
- uniwa_cyber_range_sources_files/Infrastructure source files/kolla/docker/gnocchi/gnocchi-statsd/
- uniwa_cyber_range_sources_files/Infrastructure source files/kolla/docker/gnocchi/gnocchi-statsd/Dockerfile.j2
- uniwa_cyber_range_sources_files/Infrastructure source files/kolla/docker/grafana/
- uniwa_cyber_range_sources_files/Infrastructure source files/kolla/docker/grafana/Dockerfile.j2
- uniwa_cyber_range_sources_files/Infrastructure source files/kolla/docker/grafana/extend_start.sh
- uniwa_cyber_range_sources_files/Infrastructure source files/kolla/docker/grafana/grafana_sudoers
- uniwa_cyber_range_sources_files/Infrastructure source files/kolla/docker/hacluster/
- uniwa_cyber_range_sources_files/Infrastructure source files/kolla/docker/hacluster/hacluster-base/
- uniwa_cyber_range_sources_files/Infrastructure source files/kolla/docker/hacluster/hacluster-base/Dockerfile.j2
- uniwa_cyber_range_sources_files/Infrastructure source files/kolla/docker/hacluster/hacluster-base/extend_start.sh
- uniwa_cyber_range_sources_files/Infrastructure source files/kolla/docker/hacluster/hacluster-corosync/
- uniwa_cyber_range_sources_files/Infrastructure source files/kolla/docker/hacluster/hacluster-corosync/Dockerfile.j2
- uniwa_cyber_range_sources_files/Infrastructure source files/kolla/docker/hacluster/hacluster-pacemaker/
- uniwa_cyber_range_sources_files/Infrastructure source files/kolla/docker/hacluster/hacluster-pacemaker/Dockerfile.j2
- uniwa_cyber_range_sources_files/Infrastructure source files/kolla/docker/hacluster/hacluster-pacemaker-remote/
- uniwa_cyber_range_sources_files/Infrastructure source files/kolla/docker/hacluster/hacluster-pacemaker-remote/Dockerfile.j2
- uniwa_cyber_range_sources_files/Infrastructure source files/kolla/docker/hacluster/hacluster-pcs/
- uniwa_cyber_range_sources_files/Infrastructure source files/kolla/docker/hacluster/hacluster-pcs/Dockerfile.j2
- uniwa_cyber_range_sources_files/Infrastructure source files/kolla/docker/haproxy/
- uniwa_cyber_range_sources_files/Infrastructure source files/kolla/docker/haproxy/haproxy/
- uniwa_cyber_range_sources_files/Infrastructure source files/kolla/docker/haproxy/haproxy/Dockerfile.j2
- uniwa_cyber_range_sources_files/Infrastructure source files/kolla/docker/haproxy/haproxy/ensure_latest_config.sh
- uniwa_cyber_range_sources_files/Infrastructure source files/kolla/docker/haproxy/haproxy-ssh/
- uniwa_cyber_range_sources_files/Infrastructure source files/kolla/docker/haproxy/haproxy-ssh/Dockerfile.j2
- uniwa_cyber_range_sources_files/Infrastructure source files/kolla/docker/haproxy/haproxy-ssh/extend_start.sh
- uniwa_cyber_range_sources_files/Infrastructure source files/kolla/docker/heat/
- uniwa_cyber_range_sources_files/Infrastructure source files/kolla/docker/heat/heat-api/
- uniwa_cyber_range_sources_files/Infrastructure source files/kolla/docker/heat/heat-api/Dockerfile.j2
- uniwa_cyber_range_sources_files/Infrastructure source files/kolla/docker/heat/heat-api/extend_start.sh
- uniwa_cyber_range_sources_files/Infrastructure source files/kolla/docker/heat/heat-api-cfn/
- uniwa_cyber_range_sources_files/Infrastructure source files/kolla/docker/heat/heat-api-cfn/Dockerfile.j2
- uniwa_cyber_range_sources_files/Infrastructure source files/kolla/docker/heat/heat-api-cfn/extend_start.sh
- uniwa_cyber_range_sources_files/Infrastructure source files/kolla/docker/heat/heat-base/
- uniwa_cyber_range_sources_files/Infrastructure source files/kolla/docker/heat/heat-base/Dockerfile.j2
- uniwa_cyber_range_sources_files/Infrastructure source files/kolla/docker/heat/heat-base/extend_start.sh
- uniwa_cyber_range_sources_files/Infrastructure source files/kolla/docker/heat/heat-engine/
- uniwa_cyber_range_sources_files/Infrastructure source files/kolla/docker/heat/heat-engine/Dockerfile.j2
- uniwa_cyber_range_sources_files/Infrastructure source files/kolla/docker/horizon/
- uniwa_cyber_range_sources_files/Infrastructure source files/kolla/docker/horizon/Dockerfile.j2
- uniwa_cyber_range_sources_files/Infrastructure source files/kolla/docker/horizon/extend_start.sh
- uniwa_cyber_range_sources_files/Infrastructure source files/kolla/docker/influxdb/
- uniwa_cyber_range_sources_files/Infrastructure source files/kolla/docker/influxdb/Dockerfile.j2
- uniwa_cyber_range_sources_files/Infrastructure source files/kolla/docker/influxdb/extend_start.sh
- uniwa_cyber_range_sources_files/Infrastructure source files/kolla/docker/influxdb/influxdb_sudoers
- uniwa_cyber_range_sources_files/Infrastructure source files/kolla/docker/ironic/
- uniwa_cyber_range_sources_files/Infrastructure source files/kolla/docker/ironic/ironic-api/
- uniwa_cyber_range_sources_files/Infrastructure source files/kolla/docker/ironic/ironic-api/Dockerfile.j2
- uniwa_cyber_range_sources_files/Infrastructure source files/kolla/docker/ironic/ironic-api/extend_start.sh
- uniwa_cyber_range_sources_files/Infrastructure source files/kolla/docker/ironic/ironic-base/
- uniwa_cyber_range_sources_files/Infrastructure source files/kolla/docker/ironic/ironic-base/Dockerfile.j2
- uniwa_cyber_range_sources_files/Infrastructure source files/kolla/docker/ironic/ironic-base/extend_start.sh
- uniwa_cyber_range_sources_files/Infrastructure source files/kolla/docker/ironic/ironic-base/ironic_sudoers
[truncated: 2,848 more entries]
