# Supplementary material for: A novel autonomous container-based platform for cybersecurity training and research
Source: PeerJ Comput Sci. 2023 Sep 7;9:e1574. doi: 10.7717/peerj-cs.1574 (PMC10495954; doi:10.7717/peerj-cs.1574)
Supplement: Supplemental Information 2 [file peerj-cs-09-1574-s002.zip › uniwa_cyber_range_sources_files/Infrastructure source files/kolla/contrib/neutron-plugins/networking-ansible.ini]

[neutron-base-plugin-networking-ansible]
type = url
location = https://tarballs.opendev.org/x/networking-ansible/networking-ansible-master.tar.gz
