# Supplementary material for: A novel autonomous container-based platform for cybersecurity training and research
Source: PeerJ Comput Sci. 2023 Sep 7;9:e1574. doi: 10.7717/peerj-cs.1574 (PMC10495954; doi:10.7717/peerj-cs.1574)
Supplement: Supplemental Information 2 [file peerj-cs-09-1574-s002.zip › uniwa_cyber_range_sources_files/Infrastructure source files/kolla/contrib/neutron-plugins/template_override-networking-mlnx.j2]

{% extends parent_template %}

# Neutron networking-mlnx plugin
{% set neutron_base_packages_append = ['python3-networking-mlnx'] %}
