# Supplementary material for: A novel autonomous container-based platform for cybersecurity training and research
Source: PeerJ Comput Sci. 2023 Sep 7;9:e1574. doi: 10.7717/peerj-cs.1574 (PMC10495954; doi:10.7717/peerj-cs.1574)
Supplement: Supplemental Information 2 [file peerj-cs-09-1574-s002.zip › uniwa_cyber_range_sources_files/Infrastructure source files/kolla/contrib/template-override/ovs-dpdk.j2]

{% extends parent_template %}

{% block ovsdpdk_install %}

# install ovs from source

{% if base_package_type == 'rpm' %}
    {% set ovs_dpdk_packages = [
        'kernel-devel-$(uname -r)',
        'redhat-lsb-core',
        'pciutils',
        'autoconf',
        'libtool',
        'fuse-devel',
        'gcc',
        'make',
        'autoconf',
        'automake',
        'libpcap-devel',
        'python3-devel',
        'python3-six',
        'crudini'
     ] %}

{% elif base_package_type == 'deb' %}

    {% set ovs_dpdk_packages = [
        'linux-headers-$(uname -r)',
        'fdutils',
        'libxtst6',
        'libnuma-dev',
        'autoconf',
        'automake',
        'libtool',
        'libfuse-dev',
        'gcc',
        'make',
        'build-essential',
        'libpcap-dev',
        'python3-dev',
        'python3-six',
        'crudini'
    ] %}

{% endif %}

{{ macros.install_packages(ovs_dpdk_packages | customizable("packages")) }}

{% if base_package_type == 'rpm' %}
RUN mkdir -p /lib/modules/$(uname -r) \
    && ln -s /usr/src/kernels/$(uname -r) /lib/modules/$(uname -r)/build
{% endif %}

ADD plugins-archive /
RUN ln -s /plugins/ovsdpdk-plugin-ovs-archive-*/ /ovs \
    && ln -s /plugins/ovsdpdk-plugin-dpdk-archive-*/ /dpdk
WORKDIR /dpdk
{% set RTE_TARGET='x86_64-native-linuxapp-gcc' %}
RUN make config T="{{ RTE_TARGET }}"
WORKDIR "/dpdk/build"

{{ macros.sed( file="/dpdk/build/.config",
               expressions=["s/CONFIG_RTE_BUILD_COMBINE_LIBS=n/CONFIG_RTE_BUILD_COMBINE_LIBS=y/",
                           "s/CONFIG_RTE_MAX_MEMSEG=.*$/CONFIG_RTE_MAX_MEMSEG=1024/",
                           "s/CONFIG_RTE_LIBRTE_VHOST=.*$/CONFIG_RTE_LIBRTE_VHOST=y/",
                           "s/CONFIG_RTE_LIBRTE_KNI=.*$/CONFIG_RTE_LIBRTE_KNI=n/",
                           "s/CONFIG_RTE_KNI_KMOD=.*$/CONFIG_RTE_KNI_KMOD=n/",
                           "s/CONFIG_RTE_EAL_IGB_UIO=.*$/CONFIG_RTE_EAL_IGB_UIO=y/",
                           "s/CONFIG_RTE_BUILD_SHARED_LIB=.*$/CONFIG_RTE_BUILD_SHARED_LIB=n/"])
}}

RUN make -j $(nproc) EXTRA_CFLAGS='-O2 -fPIC' \
    && make install
WORKDIR /ovs
RUN ./boot.sh \
    && ./configure --with-dpdk="/dpdk/build" --prefix=/usr --with-dbdir=/etc/openvswitch --with-rundir=/run/openvswitch \
    && make -j $(nproc) CFLAGS='-O2 -fPIC' \
    && make install

{% endblock %}
