# Supplementary material for: A novel autonomous container-based platform for cybersecurity training and research
Source: PeerJ Comput Sci. 2023 Sep 7;9:e1574. doi: 10.7717/peerj-cs.1574 (PMC10495954; doi:10.7717/peerj-cs.1574)
Supplement: Supplemental Information 2 [file peerj-cs-09-1574-s002.zip › uniwa_cyber_range_sources_files/Infrastructure source files/kolla/contrib/template-override/README.rst]

contrib/template-override directory
===================================

Template override files stored in this directory will not be gated and serve as an
example of how to extend in-tree container images for specific use cases, for example
source build of infrastructure containers.

Templates stored in this directory should have corresponding documentation in
``doc/template-override`` to describe their use.
