# Supplementary material for: A novel autonomous container-based platform for cybersecurity training and research
Source: PeerJ Comput Sci. 2023 Sep 7;9:e1574. doi: 10.7717/peerj-cs.1574 (PMC10495954; doi:10.7717/peerj-cs.1574)
Supplement: Supplemental Information 2 [file peerj-cs-09-1574-s002.zip › uniwa_cyber_range_sources_files/Infrastructure source files/kolla/doc/requirements.txt]

# The order of packages is significant, because pip processes them in the order
# of appearance. Changing the order has an impact on the overall integration
# process, which may cause wedges in the gate later.

doc8>=0.6.0 # Apache-2.0
openstackdocstheme>=2.2.1 # Apache-2.0
reno>=3.1.0 # Apache-2.0
sphinx>=2.0.0,!=2.1.0 # BSD
sphinxcontrib-svg2pdfconverter>=0.1.0 # BSD
