# Supplementary material for: A novel autonomous container-based platform for cybersecurity training and research
Source: PeerJ Comput Sci. 2023 Sep 7;9:e1574. doi: 10.7717/peerj-cs.1574 (PMC10495954; doi:10.7717/peerj-cs.1574)
Supplement: Supplemental Information 2 [file peerj-cs-09-1574-s002.zip › uniwa_cyber_range_sources_files/Infrastructure source files/kolla/doc/source/admin/index.rst]

===================
Administrator Guide
===================

Building Container Images
-------------------------

If you are a system administrator running Kolla, this section contains
information that should help you understand how to build container image
or build some images using ``--template-override``.


.. toctree::
   :maxdepth: 2
   :glob:

   image-building
   template-override/*


Kolla Images API
----------------

Take advantage of the Kolla API to configure containers at runtime.

.. toctree::
   :maxdepth: 2
   :glob:

   kolla_api
