# Supplementary material for: A novel autonomous container-based platform for cybersecurity training and research
Source: PeerJ Comput Sci. 2023 Sep 7;9:e1574. doi: 10.7717/peerj-cs.1574 (PMC10495954; doi:10.7717/peerj-cs.1574)
Supplement: Supplemental Information 2 [file peerj-cs-09-1574-s002.zip › uniwa_cyber_range_sources_files/Infrastructure source files/kolla/doc/source/ceph_versions.csv]

Distro	Ceph
	Source	Release
Rocky Linux	CentOS Storage SIG	Quincy
Ubuntu	Ubuntu	Quincy
Debian	Debian	Nautilus
