# Supplementary material for: A novel autonomous container-based platform for cybersecurity training and research
Source: PeerJ Comput Sci. 2023 Sep 7;9:e1574. doi: 10.7717/peerj-cs.1574 (PMC10495954; doi:10.7717/peerj-cs.1574)
Supplement: Supplemental Information 2 [file peerj-cs-09-1574-s002.zip › uniwa_cyber_range_sources_files/Infrastructure source files/kolla/doc/source/conf.py]

# -*- coding: utf-8 -*-
# Licensed under the Apache License, Version 2.0 (the "License");
# you may not use this file except in compliance with the License.
# You may obtain a copy of the License at
#
#    http://www.apache.org/licenses/LICENSE-2.0
#
# Unless required by applicable law or agreed to in writing, software
# distributed under the License is distributed on an "AS IS" BASIS,
# WITHOUT WARRANTIES OR CONDITIONS OF ANY KIND, either express or
# implied.
# See the License for the specific language governing permissions and
# limitations under the License.

import os
import sys

sys.path.insert(0, os.path.abspath('../..'))
# -- General configuration ----------------------------------------------------

# Add any Sphinx extension module names here, as strings. They can be
# extensions coming with Sphinx (named 'sphinx.ext.*') or your custom ones.
extensions = [
    'openstackdocstheme',
    'sphinx.ext.autodoc',
    'sphinxcontrib.rsvgconverter',
]

# autodoc generation is a bit aggressive and a nuisance when doing heavy
# text edit cycles.
# execute "export SPHINX_DEBUG=1" in your terminal to disable

# The suffix of source filenames.
source_suffix = '.rst'

# The master toctree document.
master_doc = 'index'

# General information about the project.
project = 'kolla'
copyright = '2013-present, OpenStack Foundation'

# If true, '()' will be appended to :func: etc. cross-reference text.
add_function_parentheses = True

# If true, the current module name will be prepended to all description
# unit titles (such as .. function::).
add_module_names = True

# The name of the Pygments (syntax highlighting) style to use.
pygments_style = 'native'

# Default highlight language to use (unset defaults to python-style)
highlight_language = 'none'

# -- Options for HTML output --------------------------------------------------

# The theme to use for HTML and HTML Help pages.  Major themes that come with
# Sphinx are currently 'default' and 'sphinxdoc'.
# html_theme_path = []
html_theme = 'openstackdocs'
# html_static_path = ['static']

html_theme_options = {
    "show_other_versions": True,
}

# Output file base name for HTML help builder.
htmlhelp_basename = '%sdoc' % project

# Grouping the document tree into LaTeX files. List of tuples
# (source start file, target name, title, author, documentclass
# [howto/manual]).
latex_documents = [
    ('index',
     'doc-%s.tex' % project,
     '%s Documentation' % project,
     'OpenStack Foundation', 'manual'),
]

# Disable usage of xindy https://bugzilla.redhat.com/show_bug.cgi?id=1643664
latex_use_xindy = False

# openstackdocstheme options
openstackdocs_repo_name = 'openstack/kolla'
openstackdocs_pdf_link = True
openstackdocs_bug_project = 'kolla'
openstackdocs_bug_tag = ''
openstackdocs_auto_name = False
openstackdocs_projects = [
    'kolla-ansible',
    'oslotest',
]
