# Supplementary material for: A novel autonomous container-based platform for cybersecurity training and research
Source: PeerJ Comput Sci. 2023 Sep 7;9:e1574. doi: 10.7717/peerj-cs.1574 (PMC10495954; doi:10.7717/peerj-cs.1574)
Supplement: Supplemental Information 2 [file peerj-cs-09-1574-s002.zip › uniwa_cyber_range_sources_files/Infrastructure source files/kolla/doc/source/contributor/bug-triage.rst]

==========
Bug triage
==========

The triage of Kolla bugs follows the OpenStack-wide process documented
on `BugTriage <https://wiki.openstack.org/wiki/BugTriage>`_ in the wiki.
Please reference `Bugs <https://docs.openstack.org/project-team-guide/bugs.html>`_
for further details.
