# Supplementary material for: A novel autonomous container-based platform for cybersecurity training and research
Source: PeerJ Comput Sci. 2023 Sep 7;9:e1574. doi: 10.7717/peerj-cs.1574 (PMC10495954; doi:10.7717/peerj-cs.1574)
Supplement: Supplemental Information 2 [file peerj-cs-09-1574-s002.zip › uniwa_cyber_range_sources_files/Infrastructure source files/kolla/doc/source/contributor/genconfig.rst]

===========================
Generating kolla-build.conf
===========================

Install tox and generate the build configuration. The build configuration is
designed to hold advanced customizations when building images.

If you have already cloned the Kolla Git repository to the ``kolla`` folder,
generate the ``kolla-build.conf`` file using the following steps.

.. code-block:: console

   python3 -m pip install tox
   cd kolla/
   tox -e genconfig

The location of the generated configuration file is
``etc/kolla/kolla-build.conf``.
