# Supplementary material for: A novel autonomous container-based platform for cybersecurity training and research
Source: PeerJ Comput Sci. 2023 Sep 7;9:e1574. doi: 10.7717/peerj-cs.1574 (PMC10495954; doi:10.7717/peerj-cs.1574)
Supplement: Supplemental Information 2 [file peerj-cs-09-1574-s002.zip › uniwa_cyber_range_sources_files/Infrastructure source files/kolla/doc/source/contributor/running-in-development.rst]

.. _running-in-development:

==================================
Running Kolla Build in development
==================================

The recommended way to run in development
-----------------------------------------

The preferred way to run kolla-build for development is using ``tox``.
Run the following from inside the repository:

.. code-block:: console

    tox -e venv -- kolla-build ...

The alternative way to run in development
-----------------------------------------

Sometimes, developers prefer to manage their venvs themselves. This is also
possible. Remember to install in editable mode (``-e``). Run the following from
inside the repository:

.. code-block:: console

    python3 -m venv ~/path/to/venv
    source ~/path/to/venv/bin/activate
    python3 -m pip install -e .
    kolla-build ...
