# Supplementary material for: A novel autonomous container-based platform for cybersecurity training and research
Source: PeerJ Comput Sci. 2023 Sep 7;9:e1574. doi: 10.7717/peerj-cs.1574 (PMC10495954; doi:10.7717/peerj-cs.1574)
Supplement: Supplemental Information 2 [file peerj-cs-09-1574-s002.zip › uniwa_cyber_range_sources_files/Infrastructure source files/kolla/doc/source/matrix_aarch64.csv]

Image	Rocky Linux	Ubuntu	Debian
aodh	C	C	C
barbican	C	C	C
bifrost	N	N	N
blazar	C	C	C
ceilometer	C	C	C
cinder	C	C	C
cloudkitty	C	C	C
collectd	C	C	C
cron	C	C	C
cyborg	C	C	C
designate	C	C	C
dnsmasq	C	C	C
etcd	C	C	C
fluentd	C	C	C
freezer	C	C	C
glance	C	C	C
gnocchi	C	C	C
grafana	C	C	C
hacluster	N	C	C
haproxy	C	C	C
heat	C	C	C
horizon	C	C	C
influxdb	N	C	C
ironic	C	C	C
iscsid	C	C	C
keepalived	C	C	C
keystone	C	C	C
kolla-toolbox	C	C	C
kuryr	C	C	C
magnum	C	C	C
manila	C	C	C
mariadb	C	C	C
masakari	C	C	C
memcached	C	C	C
mistral	C	C	C
multipathd	C	C	C
murano	C	C	C
neutron	C	C	C
neutron-mlnx-agent	C	C	C
nova	C	C	C
nova-spicehtml5proxy	N	C	C
octavia	C	C	C
openvswitch	C	C	C
opensearch	C	C	C
ovn	C	C	C
ovsdpdk	N	C	C
placement	C	C	C
prometheus	C	C	C
rabbitmq	C	C	C
redis	C	C	C
sahara	C	C	C
senlin	C	C	C
skydive	N	N	N
solum	C	C	C
swift	C	C	C
tacker	C	C	C
telegraf	N	N	N
tgtd	C	C	C
trove	C	C	C
vitrage	C	C	C
watcher	C	C	C
zun	C	C	C
