# Supplementary material for: A novel autonomous container-based platform for cybersecurity training and research
Source: PeerJ Comput Sci. 2023 Sep 7;9:e1574. doi: 10.7717/peerj-cs.1574 (PMC10495954; doi:10.7717/peerj-cs.1574)
Supplement: Supplemental Information 2 [file peerj-cs-09-1574-s002.zip › uniwa_cyber_range_sources_files/Infrastructure source files/kolla/doc/source/matrix_x86.csv]

Image	Rocky Linux	Ubuntu	Debian
aodh	C	C	C
barbican	T	C	C
bifrost	T	C	C
blazar	C	C	C
ceilometer	C	C	C
cinder	T	T	C
cloudkitty	C	C	C
collectd	C	C	C
cron	T	T	T
cyborg	C	C	C
designate	C	C	C
dnsmasq	T	T	C
etcd	T	T	C
fluentd	T	T	T
freezer	C	C	C
glance	T	T	T
gnocchi	C	C	C
grafana	C	C	C
hacluster	C	C	C
hacluster-pcs	N	C	C
haproxy	T	T	C
heat	T	T	T
horizon	T	T	T
influxdb	C	C	C
ironic	T	T	C
iscsid	T	T	C
keepalived	T	T	C
keystone	T	T	T
kolla-toolbox	T	T	T
kuryr	T	T	C
magnum	C	C	C
manila	C	C	C
mariadb	T	T	T
masakari	T	T	C
memcached	T	T	C
mistral	T	C	C
multipathd	C	C	C
murano	C	C	C
neutron	T	T	T
neutron-mlnx-agent	C	C	C
nova	T	T	T
nova-spicehtml5proxy	N	T	T
octavia	C	C	C
opensearch	T	T	C
openvswitch	T	T	T
ovn	C	C	C
ovsdpdk	N	C	C
placement	T	T	T
prometheus	C	C	C
rabbitmq	T	T	T
redis	T	C	C
sahara	C	C	C
senlin	C	C	C
skydive	C	C	C
solum	C	C	C
swift	T	T	C
tacker	T	C	C
telegraf	C	C	C
tgtd	N	T	C
trove	C	C	C
vitrage	C	C	C
watcher	C	C	C
zun	T	T	C
