# Supplementary material for: A novel autonomous container-based platform for cybersecurity training and research
Source: PeerJ Comput Sci. 2023 Sep 7;9:e1574. doi: 10.7717/peerj-cs.1574 (PMC10495954; doi:10.7717/peerj-cs.1574)
Supplement: Supplemental Information 2 [file peerj-cs-09-1574-s002.zip › uniwa_cyber_range_sources_files/Infrastructure source files/kolla/doc/source/support_matrix.rst]

.. _support_matrix:

===========================
Kolla Images Support Matrix
===========================

This page describes the supported base container image distributions and
versions, and the Kolla images supported on each of those.

.. _support-matrix-base-images:

Supported base images
=====================

The following base container images are supported:

================== =============================== ================
Distribution       Default base                    Default base tag
================== =============================== ================
Rocky Linux        quay.io/rockylinux/rockylinux   9
Debian Bullseye    debian                          bullseye
Ubuntu Jammy       ubuntu                          22.04
================== =============================== ================

The remainder of this document outlines which images are supported on which of
these distribution.

Ceph versions in Kolla images
=============================

.. csv-table:: Ceph versions
   :header-rows: 2
   :stub-columns: 1
   :file: ./ceph_versions.csv

Support clause definitions
==========================

T - Tested
----------

Coverage:

* CI in ``kolla-ansible`` is testing that images are functional
* kolla core team is maintaining versions

C - Community maintained
------------------------

Coverage:

* supported by the broader community (not core team) or not supported at all

N - Not Available/Unknown
-------------------------

Not available *(e.g. not buildable)*.
Please see :ref:`unbuildable-images-list`

x86_64 images
=============

.. csv-table:: x86_64 images
   :header-rows: 1
   :stub-columns: 1
   :widths: auto
   :file: ./matrix_x86.csv

aarch64 images
==============

.. csv-table:: aarch64 images
   :header-rows: 1
   :stub-columns: 1
   :widths: auto
   :file: ./matrix_aarch64.csv

.. _unbuildable-images-list:

Currently unbuildable images
============================

For a list of currently unbuildable images please look into
``kolla/image/unbuildable.py`` file - ``UNBUILDABLE_IMAGES`` dictionary.
