# Supplementary material for: A novel autonomous container-based platform for cybersecurity training and research
Source: PeerJ Comput Sci. 2023 Sep 7;9:e1574. doi: 10.7717/peerj-cs.1574 (PMC10495954; doi:10.7717/peerj-cs.1574)
Supplement: Supplemental Information 2 [file peerj-cs-09-1574-s002.zip › uniwa_cyber_range_sources_files/Infrastructure source files/kolla/docker/aodh/aodh-base/Dockerfile.j2]

FROM {{ namespace }}/{{ image_prefix }}openstack-base:{{ tag }}
{% block labels %}
LABEL maintainer="{{ maintainer }}" name="{{ image_name }}" build-date="{{ build_date }}"
{% endblock %}

{% block aodh_base_header %}{% endblock %}

{% import "macros.j2" as macros with context %}

{{ macros.configure_user(name='aodh') }}

{% set aodh_base_packages = [
] %}

{{ macros.install_packages(aodh_base_packages | customizable("packages")) }}
RUN mkdir -p /var/www/cgi-bin/aodh

ADD aodh-base-archive /aodh-base-source

{% set aodh_base_pip_packages = [
    '/aodh',
] %}

COPY extend_start.sh /usr/local/bin/kolla_extend_start
COPY aodh_sudoers /etc/sudoers.d/kolla_aodh_sudoers

RUN ln -s aodh-base-source/* aodh \
    && {{ macros.install_pip(aodh_base_pip_packages | customizable("pip_packages")) }} \
    && mkdir -p /etc/aodh /var/www/cgi-bin/aodh \
    && cp /aodh/aodh/api/app.wsgi /var/www/cgi-bin/aodh \
    && chmod 750 /etc/sudoers.d \
    && chmod 640 /etc/sudoers.d/kolla_aodh_sudoers \
    && chmod 755 /var/www/cgi-bin/aodh \
    && touch /usr/local/bin/kolla_aodh_extend_start \
    && chmod 644 /usr/local/bin/kolla_extend_start /usr/local/bin/kolla_aodh_extend_start

{% block aodh_base_footer %}{% endblock %}
