# Supplementary material for: A novel autonomous container-based platform for cybersecurity training and research
Source: PeerJ Comput Sci. 2023 Sep 7;9:e1574. doi: 10.7717/peerj-cs.1574 (PMC10495954; doi:10.7717/peerj-cs.1574)
Supplement: Supplemental Information 2 [file peerj-cs-09-1574-s002.zip › uniwa_cyber_range_sources_files/Infrastructure source files/kolla/docker/barbican/barbican-api/extend_start.sh]

#!/bin/bash

# Bootstrap and exit if KOLLA_BOOTSTRAP variable is set. This catches all cases
# of the KOLLA_BOOTSTRAP variable being set, including empty.
if [[ "${!KOLLA_BOOTSTRAP[@]}" ]]; then
    barbican-db-manage upgrade
    exit 0
fi

. /usr/local/bin/kolla_httpd_setup
