# Supplementary material for: A novel autonomous container-based platform for cybersecurity training and research
Source: PeerJ Comput Sci. 2023 Sep 7;9:e1574. doi: 10.7717/peerj-cs.1574 (PMC10495954; doi:10.7717/peerj-cs.1574)
Supplement: Supplemental Information 2 [file peerj-cs-09-1574-s002.zip › uniwa_cyber_range_sources_files/Infrastructure source files/kolla/docker/base/apt_preferences.debian]

Package: rabbitmq-server
Pin: version 3.10.*
Pin-Priority: 1000

Package: erlang*
Pin: version 1:25.*
Pin-Priority: 1000

# NOTE(hrw): we do not want backports unless requested
Package: *
Pin: release n=bullseye-backports
Pin-Priority: -1000

# NOTE(hrw): let us list some backports
# - openvswitch 2.15
# - ovn 21.06
# - libvirt 8
# - qemu 7.*
# - swtpm
Package: openvswitch* python3-openvswitch ovn-* libvirt* qemu-* swtpm* libtpms0
Pin: release n=bullseye-backports
Pin-Priority: 1024

# NOTE(hrw): Debian OpenStack Team repo has some backports we do not want
Package: git*
Pin: release n=bullseye
Pin-Priority: 1024
