# Supplementary material for: A novel autonomous container-based platform for cybersecurity training and research
Source: PeerJ Comput Sci. 2023 Sep 7;9:e1574. doi: 10.7717/peerj-cs.1574 (PMC10495954; doi:10.7717/peerj-cs.1574)
Supplement: Supplemental Information 2 [file peerj-cs-09-1574-s002.zip › uniwa_cyber_range_sources_files/Infrastructure source files/kolla/docker/base/apt_preferences.ubuntu]

Package: rabbitmq-server
Pin: version 3.10.*
Pin-Priority: 1000

Package: erlang*
Pin: version 1:25.*
Pin-Priority: 1000

Package: *
Pin: origin dlm.mariadb.com
Pin-Priority: 1000
