# Supplementary material for: A novel autonomous container-based platform for cybersecurity training and research
Source: PeerJ Comput Sci. 2023 Sep 7;9:e1574. doi: 10.7717/peerj-cs.1574 (PMC10495954; doi:10.7717/peerj-cs.1574)
Supplement: Supplemental Information 2 [file peerj-cs-09-1574-s002.zip › uniwa_cyber_range_sources_files/Infrastructure source files/kolla/docker/base/ci-centos.repo]

[baseos]
name=(OpenDev mirror) CentOS Stream $releasever - BaseOS
baseurl=http://MIRROR/centos-stream/9-stream/BaseOS/$basearch/os/
gpgkey=file:///etc/pki/rpm-gpg/RPM-GPG-KEY-centosofficial
gpgcheck=1
repo_gpgcheck=0
enabled=1

[appstream]
name=(OpenDev mirror) CentOS Stream $releasever - AppStream
baseurl=http://MIRROR/centos-stream/9-stream/AppStream/$basearch/os/
gpgkey=file:///etc/pki/rpm-gpg/RPM-GPG-KEY-centosofficial
gpgcheck=1
repo_gpgcheck=0
enabled=1

[extras-common]
name=(OpenDev mirror) CentOS Stream $releasever - Extras packages
baseurl=http://MIRROR/centos-stream/SIGs/9-stream/extras/$basearch/extras-common/
gpgkey=file:///etc/pki/rpm-gpg/RPM-GPG-KEY-CentOS-SIG-Extras-SHA512
gpgcheck=1
repo_gpgcheck=0
enabled=1

[crb]
name=(OpenDev mirror) CentOS Stream $releasever - CRB
baseurl=http://MIRROR/centos-stream/9-stream/CRB/$basearch/os/
gpgkey=file:///etc/pki/rpm-gpg/RPM-GPG-KEY-centosofficial
gpgcheck=1
repo_gpgcheck=0
enabled=0

[highavailability]
name=(OpenDev mirror) CentOS Stream $releasever - HighAvailability
baseurl=http://MIRROR/centos-stream/9-stream/HighAvailability/$basearch/os/
gpgkey=file:///etc/pki/rpm-gpg/RPM-GPG-KEY-centosofficial
gpgcheck=1
repo_gpgcheck=0
enabled=0

[centos-ceph-quincy]
name=(OpenDev mirror) CentOS-$stream - Ceph Quincy
baseurl=http://MIRROR/centos-stream/SIGs/$stream/storage/$basearch/ceph-quincy/
gpgcheck=1
enabled=0
gpgkey=file:///etc/pki/rpm-gpg/RPM-GPG-KEY-CentOS-SIG-Storage

[centos-nfv-openvswitch]
name=(OpenDev mirror) CentOS Stream $releasever - NFV OpenvSwitch
baseurl=http://MIRROR/centos-stream/SIGs/$stream/nfv/$basearch/openvswitch-2/
gpgcheck=1
enabled=0
gpgkey=file:///etc/pki/rpm-gpg/RPM-GPG-KEY-CentOS-SIG-NFV
module_hotfixes=1

[centos-opstools]
name=(OpenDev mirror) CentOS Stream $releasever - OpsTools - collectd
baseurl=http://MIRROR/centos-stream/SIGs/$stream/opstools/$basearch/collectd-5/
gpgcheck=1
enabled=0
gpgkey=file:///etc/pki/rpm-gpg/RPM-GPG-KEY-CentOS-SIG-OpsTools

[centos-rabbitmq-38]
name=(OpenDev mirror) CentOS-9 - RabbitMQ 38
baseurl=http://MIRROR/centos-stream/SIGs/$stream/messaging/$basearch/rabbitmq-38
gpgcheck=1
enabled=0
gpgkey=file:///etc/pki/rpm-gpg/RPM-GPG-KEY-CentOS-SIG-Messaging

[centos-openstack-zed]
name=(OpenDev mirror) CentOS-$releasever - OpenStack zed
baseurl=http://MIRROR/centos-stream/SIGs/$stream/cloud/$basearch/openstack-zed/
gpgcheck=1
enabled=1
gpgkey=file:///etc/pki/rpm-gpg/RPM-GPG-KEY-CentOS-SIG-Cloud
module_hotfixes=1

[epel]
name=(OpenDev mirror) Extra Packages for Enterprise Linux $releasever - $basearch
baseurl=http://MIRROR/epel/$releasever/Everything/$basearch/
enabled=0
gpgcheck=1
gpgkey=file:///etc/pki/rpm-gpg/RPM-GPG-KEY-EPEL-$releasever
