# Supplementary material for: A novel autonomous container-based platform for cybersecurity training and research
Source: PeerJ Comput Sci. 2023 Sep 7;9:e1574. doi: 10.7717/peerj-cs.1574 (PMC10495954; doi:10.7717/peerj-cs.1574)
Supplement: Supplemental Information 2 [file peerj-cs-09-1574-s002.zip › uniwa_cyber_range_sources_files/Infrastructure source files/kolla/docker/base/copy_cacerts.sh]

#!/bin/bash

# Copy custom CA certificates to system trusted CA certificates folder
# and run CA update utility

# Remove old certificates
rm -f /usr/local/share/ca-certificates/kolla-customca-* \
        /etc/pki/ca-trust/source/anchors/kolla-customca-*

if [[ -d /var/lib/kolla/config_files/ca-certificates ]] && \
        [[ ! -z "$(ls -A /var/lib/kolla/config_files/ca-certificates/)" ]]; then
    if [[ -e /etc/debian_version ]]; then
        # Debian, Ubuntu
        for cert in /var/lib/kolla/config_files/ca-certificates/*; do
            file=$(basename "$cert")
            cp $cert "/usr/local/share/ca-certificates/kolla-customca-$file"
        done
        update-ca-certificates
    elif [[ -e /etc/redhat-release ]]; then
        # CentOS
        for cert in /var/lib/kolla/config_files/ca-certificates/*; do
            file=$(basename "$cert")
            cp $cert "/etc/pki/ca-trust/source/anchors/kolla-customca-$file"
        done
        update-ca-trust
    fi
fi
