# Supplementary material for: A novel autonomous container-based platform for cybersecurity training and research
Source: PeerJ Comput Sci. 2023 Sep 7;9:e1574. doi: 10.7717/peerj-cs.1574 (PMC10495954; doi:10.7717/peerj-cs.1574)
Supplement: Supplemental Information 2 [file peerj-cs-09-1574-s002.zip › uniwa_cyber_range_sources_files/Infrastructure source files/kolla/docker/base/crmsh.repo]

[network_ha-clustering_Stable]
name=Stable High Availability/Clustering packages (CentOS_CentOS-7)
type=rpm-md
baseurl=http://download.opensuse.org/repositories/network:/ha-clustering:/Stable/CentOS_CentOS-7/
gpgcheck=1
gpgkey=http://download.opensuse.org/repositories/network:/ha-clustering:/Stable/CentOS_CentOS-7/repodata/repomd.xml.key
enabled=0
