# Supplementary material for: A novel autonomous container-based platform for cybersecurity training and research
Source: PeerJ Comput Sci. 2023 Sep 7;9:e1574. doi: 10.7717/peerj-cs.1574 (PMC10495954; doi:10.7717/peerj-cs.1574)
Supplement: Supplemental Information 2 [file peerj-cs-09-1574-s002.zip › uniwa_cyber_range_sources_files/Infrastructure source files/kolla/docker/base/curlrc]

# curl default options
--fail
--location
--retry 5
--silent
--show-error
--write-out "curl (%{url_effective}): response: %{http_code}, time: %{time_total}, size: %{size_download}\n"
