# Supplementary material for: A novel autonomous container-based platform for cybersecurity training and research
Source: PeerJ Comput Sci. 2023 Sep 7;9:e1574. doi: 10.7717/peerj-cs.1574 (PMC10495954; doi:10.7717/peerj-cs.1574)
Supplement: Supplemental Information 2 [file peerj-cs-09-1574-s002.zip › uniwa_cyber_range_sources_files/Infrastructure source files/kolla/docker/base/dnf.conf]

[main]
keepcache=0
logfile=/var/log/dnf.log
exactarch=1
obsoletes=1
gpgcheck=1
plugins=1
installonly_limit=0
skip_missing_names_on_install=False
clean_requirements_on_remove=True
tsflags=nodocs
install_weak_deps=False
