# Supplementary material for: A novel autonomous container-based platform for cybersecurity training and research
Source: PeerJ Comput Sci. 2023 Sep 7;9:e1574. doi: 10.7717/peerj-cs.1574 (PMC10495954; doi:10.7717/peerj-cs.1574)
Supplement: Supplemental Information 2 [file peerj-cs-09-1574-s002.zip › uniwa_cyber_range_sources_files/Infrastructure source files/kolla/docker/base/Dockerfile.j2]

FROM {{ base_image }}:{{ base_distro_tag }}
{% block labels %}
LABEL maintainer="{{ maintainer }}" name="{{ image_name }}" build-date="{{ build_date }}"
{% endblock %}

RUN . /etc/os-release;\
    if [ "${PRETTY_NAME#{{ supported_distro_name }}}" = "$PRETTY_NAME" ]; then \
        echo "Only releases \"{{ supported_distro_name }}\" are supported on {{ base_distro }}"; false; \
    fi

# We use curl in this dockerfile so let configure it before first use
COPY curlrc /root/.curlrc

{% block base_lang %}
# NOTE(yoctozepto): use a UTF-8 (Unicode) locale like standard image installs do
# fixes issues arising from ascii fallback usage
ENV LANG en_US.UTF-8
{% endblock %}

LABEL kolla_version="{{ kolla_version }}"

{% import "macros.j2" as macros with context %}
{% block base_header %}{% endblock %}

ENV KOLLA_BASE_DISTRO={{ base_distro }} \
    KOLLA_DISTRO_PYTHON_VERSION={{ distro_python_version }} \
    KOLLA_BASE_ARCH={{ base_arch }}


#### Customize PS1 to be used with bash shell
COPY kolla_bashrc /tmp/
RUN cat /tmp/kolla_bashrc >> /etc/skel/.bashrc \
    && cat /tmp/kolla_bashrc >> /root/.bashrc

# PS1 var when used /bin/sh shell
ENV PS1="$(tput bold)($(printenv KOLLA_SERVICE_NAME))$(tput sgr0)[$(id -un)@$(hostname -s) $(pwd)]$ "

{% if base_package_type == 'rpm' %}
# For RPM Variants, enable the correct repositories - this should all be done
# in the base image so repos are consistent throughout the system.  This also
# enables to provide repo overrides at a later date in a simple fashion if we
# desire such functionality.  I think we will :)

RUN cat /tmp/kolla_bashrc >> /etc/bashrc \
    && sed -i 's|^\(override_install_langs=.*\)|# \1|' /etc/dnf/dnf.conf

{% block base_dnf_conf %}
{% block base_yum_conf %}

COPY dnf.conf /etc/dnf/dnf.conf

{% endblock %}
{% endblock %}

#### BEGIN REPO ENABLEMENT
{% set base_yum_repo_files = [
    'grafana.repo',
    'influxdb.repo',
    'mariadb.repo',
    'proxysql.repo',
    'rabbitmq_rabbitmq-server.repo',
    'td.repo',
] %}

{% set base_yum_url_packages = [
] %}

{% set base_yum_repo_keys = [
    'https://downloads.mariadb.com/MariaDB/RPM-GPG-KEY-MariaDB',
    'https://packages.treasuredata.com/GPG-KEY-td-agent',
    'https://github.com/rabbitmq/signing-keys/releases/download/2.0/rabbitmq-release-signing-key.asc',
    'https://repos.influxdata.com/influxdb.key',
] %}

{% if base_arch == 'x86_64' %}
    {% set base_yum_repo_files = base_yum_repo_files + [
        'rabbitmq_rabbitmq-erlang.repo',
    ] %}
    # FIXME(mgoddard): Not available for CentOS 8 yet.
    #   'crmsh.repo',

{% elif base_arch == 'aarch64' %}
    {% set base_yum_repo_files = base_yum_repo_files + [
        'hrw-copr-erlang-for-rabbitmq.repo',
    ] %}

{#
SHA1 keys are not supported in RHEL9: https://github.com/rpm-software-management/rpm/issues/1977
        'https://packages.erlang-solutions.com/rpm/erlang_solutions.asc',
 #}
    {% set base_yum_repo_keys = base_yum_repo_keys + [
    ] %}
{% endif %}

{%- for repo_file in base_yum_repo_files | customizable('yum_repo_files') %}
COPY {{ repo_file }} /etc/yum.repos.d/{{ repo_file }}
{%- endfor %}

{% block base_centos_repo_overrides_post_copy %}{% endblock %}

# Install what is needed for en_US.UTF-8
{% block base_centos_distro_sync_and_languages %}

{% set base_centos_language_packages = [
    'langpacks-en',
    'glibc-all-langpacks'
] %}

# NOTE(hrw): this macro file drops all languages other than C.UTF-8 so horizon fails
# https://bugzilla.redhat.com/show_bug.cgi?id=1729770
RUN rm -f /etc/rpm/macros.image-language-conf \
    && {{ macros.install_packages(base_centos_language_packages | customizable("centos_language_packages"), chain=True, clean=False) }} \
    && {{ macros.rpm_security_update(clean_package_cache) }}

{% endblock %}

{{ macros.install_packages(base_yum_url_packages | customizable("yum_url_packages")) }}

{% for key in base_yum_repo_keys | customizable('yum_repo_keys') %}
{%- if loop.first %}RUN {% else %}    && {% endif -%}
    rpm --import {{ key }}
{%- if not loop.last %} \{% endif %}
{% endfor -%}

{% for cmd in rpm_setup %}
{{ cmd }}
{% endfor %}

{% block base_centos_repo_overrides_post_rpm %}{% endblock %}

{% block base_centos_gpg_key_import %}
{% endblock %}

{% set base_centos_yum_repo_keys = [
] %}

{% set base_centos_yum_repo_packages = [
    'centos-release-openstack-zed',
    'centos-release-opstools',
    'epel-release',
] %}

# We need 'dnf-plugins-core' for 'dnf config-manager'
{% set base_centos_yum_repo_packages = base_centos_yum_repo_packages + [
    'dnf-plugins-core'
] %}
{% set base_centos_yum_repos_to_enable = [
] %}

# FIXME(hrw): entries not starting with 'centos-' (and 'centos-nfv-ovs') are
# from delorean or rdo-release-* package
# https://review.rdoproject.org/r/c/rdo-infra/ansible-role-dlrn/+/33241
{% set base_centos_yum_repos_to_disable = [
    'centos-ceph-quincy',
    'centos-nfv-openvswitch',
    'centos-opstools',
    'centos-rabbitmq-38',
    'epel',
    'influxdb',
] %}

RUN {{ macros.install_packages(base_centos_yum_repo_packages | customizable("centos_yum_repo_packages"), chain=True, clean=False) }}

{%- for repo in base_centos_yum_repos_to_enable | customizable('centos_yum_repos_to_enable') %} && dnf config-manager --enable {{ repo }} {% endfor -%}

{%- for repo in base_centos_yum_repos_to_disable | customizable('centos_yum_repos_to_disable') %} && dnf config-manager --disable {{ repo }} {% endfor -%}

{%- for key in base_centos_yum_repo_keys | customizable('centos_yum_repo_keys') %} && rpm --import {{ key }} {% endfor %} \
{% block base_centos_repo_overrides_post_yum %}{% endblock -%}
    && {{ macros.rpm_security_update(clean_package_cache) }}

#### END REPO ENABLEMENT

{# We are back to the basic if conditional here which is:
    if base_package_type == 'rpm' #}

{% block base_redhat_binary_versionlock %}{% endblock %}

{# NOTE(hrw): CentOS Stream 9 has curl-minimal, Rocky Linux 9 has curl so we do not install any #}
{% set base_centos_packages = [
        'ca-certificates',
        'crypto-policies-scripts',
        'dumb-init',
        'findutils',
        'hostname',
        'iproute',
        'iscsi-initiator-utils',
        'lsof',
        'lvm2',
        'ncurses',
        'procps-ng',
        'python3',
        'python3-pip',
        'socat',
        'sudo',
        'tar',
        'util-linux',
        'util-linux-user',
        'which'
] %}

# Install base packages
{{ macros.install_packages( base_centos_packages | customizable("centos_packages") | customizable("centos_binary_packages") | customizable("centos_source_packages") ) }}

{# endif for base_package_type rpm #}
{% elif base_package_type == 'deb' %}
# Customize PS1 bash shell
# - enlarge 'system users' range so 'haproxy' package will not complain
#   see https://bugs.debian.org/cgi-bin/bugreport.cgi?bug=939470
# - enlarge 'system groups' range so 'hacluster' user added in
#   https://review.opendev.org/c/openstack/kolla/+/802671
#   can be in 'haclient' group with same high uid
RUN cat /tmp/kolla_bashrc >> /etc/bash.bashrc \
    && sed -i -e s/LAST_SYSTEM_UID=999/LAST_SYSTEM_UID=59999/g \
              -e s/LAST_SYSTEM_GID=999/LAST_SYSTEM_GID=59999/g /etc/adduser.conf

# This will prevent questions from being asked during the install
ENV DEBIAN_FRONTEND noninteractive

# Reducing disk footprint
COPY dpkg_reducing_disk_footprint /etc/dpkg/dpkg.cfg.d/dpkg_reducing_disk_footprint

{% block base_ubuntu_package_pre %}
# curl and ca-certificates to fetch remote keys via http
# gnupg to fetch keys directly from keyserver
{% set base_ubuntu_package_pre_packages = [
    'ca-certificates',
    'curl',
    'gnupg'
] %}
# ubuntu-cloud-keyring to install UCA packages
{% if base_distro == 'ubuntu' %}
{% set base_ubuntu_package_pre_packages = base_ubuntu_package_pre_packages + [
    'ubuntu-cloud-keyring'
] %}
{% endif %}
{{ macros.install_packages(base_ubuntu_package_pre_packages | customizable("base_ubuntu_package_pre_packages")) }}
{% endblock %}

{% block base_ubuntu_package_sources_list %}
{% if base_distro == 'debian' or ( base_distro == 'ubuntu' and base_arch == 'x86_64' ) %}
COPY sources.list.{{ base_distro }} /etc/apt/sources.list
{% else %}
COPY sources.list.{{ base_distro }}.{{ base_arch }} /etc/apt/sources.list
{% endif %}
COPY sources.list /etc/apt/sources.list.d/kolla-custom.list
{% endblock %}

{% block base_debian_after_sources_list %}{% endblock %}

{# install Debian Openstack repos - they are not mirrored on CI #}
{% if base_distro == 'debian' %}

RUN apt update \
 && apt install -y --no-install-recommends extrepo \
 && extrepo enable openstack_zed \
 && apt purge -y extrepo \
 && apt --purge autoremove -y \
 && apt clean

{% endif %}

{% block base_ubuntu_package_apt_preferences %}
COPY apt_preferences.{{ base_distro }} /etc/apt/preferences
COPY apt_preferences /etc/apt/preferences.d/kolla-custom
{% endblock %}

{% set base_apt_packages = [
   'apt-utils',
   'dumb-init',
   'gawk',
   'iproute2',
   'kmod',
   'lsof',
   'lvm2',
   'netbase',
   'open-iscsi',
   'procps',
   'python3',
   'python3-pip',
   'socat',
   'sudo',
   'tgt'
] %}

{% set base_apt_keys = [
   {'name': 'erlang-ppa', 'keyid': 'F77F1EDA57EBB1CC'},
   {'name': 'rabbitmq',   'keyid': '9F4587F226208342'},
   {'name': 'haproxy',    'keyid': 'CFFB779AADC995E4F350A060505D97A41C61B9CD'},
] %}

{# NOTE(hrw): type field defaults to 'asc' which is used for single keys #}
{% set base_remote_apt_keys = [
   {'name': 'grafana', 'url': 'https://packages.grafana.com/gpg.key'},
   {'name': 'influxdb', 'url': 'https://repos.influxdata.com/influxdata-archive_compat.key'},
   {'name': 'mariadb', 'url': 'https://downloads.mariadb.com/MariaDB/mariadb-keyring-2019.gpg', 'type': 'gpg'},
   {'name': 'proxysql', 'url': 'https://repo.proxysql.com/ProxySQL/proxysql-2.4.x/repo_pub_key'},
   {'name': 'treasuredata', 'url': 'https://packages.treasuredata.com/GPG-KEY-td-agent'},
] %}

{% block base_ubuntu_package_installation %}
    {%- block base_ubuntu_package_key_installation %}
        {% for key in base_apt_keys | customizable('apt_keys') %}
            {%- if loop.first %}RUN mkdir -p /etc/kolla/apt-keys/{% endif %} \
            && gpg --keyserver hkp://keyserver.ubuntu.com:80 \
            {% if env.http_proxy %} --keyserver-options "http-proxy={{ env.http_proxy }}" {% endif %}\
            --recv-keys {{ key.keyid }} \
            && gpg --export {{ key.keyid }} >/etc/kolla/apt-keys/{{ key.name }}.gpg
            {%- if not loop.last %} \
            {% endif -%}
        {% endfor %}
        {% for key in base_remote_apt_keys | customizable('remote_apt_keys') %}
            {%- if loop.first %} RUN mkdir -p /etc/kolla/apt-keys/ {% endif %} \
            && curl {{ key.url }} -o /etc/kolla/apt-keys/{{ key.name }}.{{ key.type | default('asc') }}
            {%- if not loop.last %} \
            {% endif -%}
        {% endfor %}
    {% endblock %}
RUN apt-get --error-on=any update \
    && apt-get -y install locales \
    && sed -e "s/# $LANG UTF-8/$LANG UTF-8/g" /etc/locale.gen -i \
    && locale-gen "$LANG" \
    && apt-get -y upgrade \
    && apt-get -y dist-upgrade \
    && {{ macros.install_packages(base_apt_packages | customizable('apt_packages'), True) }}

{% endblock %}

{# endif base_package_type deb #}
{% endif %}

{# NOTE(SamYaple): Avoid uid/gid conflicts by creating each user/group up front. #}
{# Specifics required such as homedir or shell are configured within the service specific image #}
{%- for name, user in users | dictsort() %}
{% if loop.first -%}RUN {% else %}    && {% endif -%}
    groupadd --gid {{ user.gid }} {{ user.group }} \
    && useradd -l -M --shell /usr/sbin/nologin --uid {{ user.uid }} --gid {{ user.gid }} {{ name }}
        {%- if not loop.last %} \{% endif -%}
{%- endfor %}

{% if base_distro == 'centos' %}
RUN sed -ri '/-session(\s+)optional(\s+)pam_systemd.so/d' /etc/pam.d/system-auth \
    && sed -ri '/^[^#]/ s/systemd//g' /etc/nsswitch.conf
{% endif %}

COPY set_configs.py /usr/local/bin/kolla_set_configs
COPY start.sh /usr/local/bin/kolla_start
COPY copy_cacerts.sh /usr/local/bin/kolla_copy_cacerts
COPY httpd_setup.sh /usr/local/bin/kolla_httpd_setup
COPY sudoers /etc/sudoers

{% if use_dumb_init %}
ENTRYPOINT ["dumb-init", "--single-child", "--"]
{% endif %}

{% if docker_healthchecks %}
{% block healthcheck_installation %}

COPY healthcheck_curl healthcheck_filemod healthcheck_listen healthcheck_port healthcheck_socket /usr/local/bin/
RUN chmod 755 /usr/local/bin/healthcheck_*

{% endblock %}
{% endif %}

RUN touch /usr/local/bin/kolla_extend_start \
    && chmod 755 /usr/local/bin/kolla_start /usr/local/bin/kolla_set_configs /usr/local/bin/kolla_copy_cacerts \
    && chmod 644 /usr/local/bin/kolla_extend_start /usr/local/bin/kolla_httpd_setup \
    && chmod 440 /etc/sudoers \
    && mkdir -p /var/log/kolla \
    && chown :kolla /var/log/kolla \
    && chmod 2775 /var/log/kolla \
    && rm -f /tmp/kolla_bashrc

{% block base_pip_conf %}
# the variables like PIP_INDEX_URL, PIP_EXTRA_INDEX_URL, PIP_TRUSTED_HOST etc. should be defined here.
# ENV PIP_INDEX_URL=https://pypi.python.org/simple
# ENV PIP_TRUSTED_HOST=pypi.python.org
# ENV UPPER_CONSTRAINTS_FILE=https://releases.openstack.org/constraints/upper/{{ openstack_release }}
{% endblock %}

{% block base_footer %}{% endblock %}
CMD ["kolla_start"]
