# Supplementary material for: A novel autonomous container-based platform for cybersecurity training and research
Source: PeerJ Comput Sci. 2023 Sep 7;9:e1574. doi: 10.7717/peerj-cs.1574 (PMC10495954; doi:10.7717/peerj-cs.1574)
Supplement: Supplemental Information 2 [file peerj-cs-09-1574-s002.zip › uniwa_cyber_range_sources_files/Infrastructure source files/kolla/docker/base/dpkg_reducing_disk_footprint]

path-exclude /usr/share/doc/*
path-include /usr/share/doc/*/copyright
path-exclude /usr/share/man/*
path-exclude /usr/share/groff/*
path-exclude /usr/share/info/*
path-exclude /usr/share/lintian/*
path-exclude /usr/share/linda/*
path-exclude /usr/share/locale/*
path-include /usr/share/locale/en*
