# Supplementary material for: A novel autonomous container-based platform for cybersecurity training and research
Source: PeerJ Comput Sci. 2023 Sep 7;9:e1574. doi: 10.7717/peerj-cs.1574 (PMC10495954; doi:10.7717/peerj-cs.1574)
Supplement: Supplemental Information 2 [file peerj-cs-09-1574-s002.zip › uniwa_cyber_range_sources_files/Infrastructure source files/kolla/docker/base/grafana.repo]

[grafana]
name=grafana
baseurl=https://packages.grafana.com/oss/rpm
enabled=0
gpgcheck=1
gpgkey=https://packages.grafana.com/gpg.key
sslverify=1
sslcacert=/etc/pki/tls/certs/ca-bundle.crt
