# Supplementary material for: A novel autonomous container-based platform for cybersecurity training and research
Source: PeerJ Comput Sci. 2023 Sep 7;9:e1574. doi: 10.7717/peerj-cs.1574 (PMC10495954; doi:10.7717/peerj-cs.1574)
Supplement: Supplemental Information 2 [file peerj-cs-09-1574-s002.zip › uniwa_cyber_range_sources_files/Infrastructure source files/kolla/docker/base/healthcheck_curl]

#!/bin/bash
: ${HEALTHCHECK_CURL_MAX_TIME:=10}
: ${HEALTHCHECK_CURL_USER_AGENT:=curl-healthcheck}
: ${HEALTHCHECK_CURL_WRITE_OUT:='\n%{http_code} %{remote_ip}:%{remote_port} %{time_total} seconds\n'}
: ${HEALTHCHECK_CURL_OUTPUT:='/dev/null'}

export NSS_SDB_USE_CACHE=no
curl -q -g -k -s -S --fail -o "${HEALTHCHECK_CURL_OUTPUT}" \
    --max-time "${HEALTHCHECK_CURL_MAX_TIME}" \
    --user-agent "${HEALTHCHECK_CURL_USER_AGENT}" \
    --write-out "${HEALTHCHECK_CURL_WRITE_OUT}" \
    "$@" || exit 1
