# Supplementary material for: A novel autonomous container-based platform for cybersecurity training and research
Source: PeerJ Comput Sci. 2023 Sep 7;9:e1574. doi: 10.7717/peerj-cs.1574 (PMC10495954; doi:10.7717/peerj-cs.1574)
Supplement: Supplemental Information 2 [file peerj-cs-09-1574-s002.zip › uniwa_cyber_range_sources_files/Infrastructure source files/kolla/docker/base/healthcheck_filemod]

#!/bin/bash
file_path=$1
limit_seconds=$2

# if the file doesn't exist, return 1
if [ ! -f $file_path ]; then
    echo "${file_path} does not exist for file modification check"
    exit 1
fi
curr_time=$(date +%s)
last_mod=$(stat -c '%Y' $file_path)
limit_epoch=$(( curr_time-limit_seconds ))
if [ ${limit_epoch} -gt ${last_mod} ]; then
    exit 1
fi
