# Supplementary material for: A novel autonomous container-based platform for cybersecurity training and research
Source: PeerJ Comput Sci. 2023 Sep 7;9:e1574. doi: 10.7717/peerj-cs.1574 (PMC10495954; doi:10.7717/peerj-cs.1574)
Supplement: Supplemental Information 2 [file peerj-cs-09-1574-s002.zip › uniwa_cyber_range_sources_files/Infrastructure source files/kolla/docker/base/healthcheck_listen]

#!/bin/bash
process=$1

shift 1
args=$@
ports=${args// /|}
pids=$(pgrep -d '|' -f $process)
ss -lnp | grep -qE ":($ports).*,pid=($pids),"
