# Supplementary material for: A novel autonomous container-based platform for cybersecurity training and research
Source: PeerJ Comput Sci. 2023 Sep 7;9:e1574. doi: 10.7717/peerj-cs.1574 (PMC10495954; doi:10.7717/peerj-cs.1574)
Supplement: Supplemental Information 2 [file peerj-cs-09-1574-s002.zip › uniwa_cyber_range_sources_files/Infrastructure source files/kolla/docker/base/healthcheck_socket]

#!/bin/bash
process=$1
socket=$2

# lsof truncate command name to 15 characters and this behaviour
# cannot be disabled
if [ ${#process} -gt 15 ] ; then
    process=${process:0:15}
fi
lsof -Fc -Ua $socket | grep -q "c$process"
