# Supplementary material for: A novel autonomous container-based platform for cybersecurity training and research
Source: PeerJ Comput Sci. 2023 Sep 7;9:e1574. doi: 10.7717/peerj-cs.1574 (PMC10495954; doi:10.7717/peerj-cs.1574)
Supplement: Supplemental Information 2 [file peerj-cs-09-1574-s002.zip › uniwa_cyber_range_sources_files/Infrastructure source files/kolla/docker/base/hrw-copr-erlang-for-rabbitmq.repo]

# NOTE(hrw): this repository contains rebuild of Erlang package from RabbitMQ team
# from https://github.com/rabbitmq/erlang-rpm/
# Thanks to COPR we have aarch64 packages for CentOS Stream 8/9

[copr-hrw-erlang-for-rabbitmq]
name=Hrw's COPR with Erlang build for RabbitMQ
baseurl=https://download.copr.fedorainfracloud.org/results/hrw/erlang-for-rabbitmq/centos-stream-$releasever-$basearch/
gpgcheck=1
enabled=0
gpgkey=https://download.copr.fedorainfracloud.org/results/hrw/erlang-for-rabbitmq/pubkey.gpg
repo_gpgcheck=0
