# Supplementary material for: A novel autonomous container-based platform for cybersecurity training and research
Source: PeerJ Comput Sci. 2023 Sep 7;9:e1574. doi: 10.7717/peerj-cs.1574 (PMC10495954; doi:10.7717/peerj-cs.1574)
Supplement: Supplemental Information 2 [file peerj-cs-09-1574-s002.zip › uniwa_cyber_range_sources_files/Infrastructure source files/kolla/docker/base/httpd_setup.sh]

#!/bin/bash

# This script performs setup necessary to run the Apache httpd web server.
# It should be sourced rather than executed as environment variables are set.

# Assume the service runs on top of Apache httpd when user is root.
if [[ "$(whoami)" == 'root' ]]; then
    # NOTE(pbourke): httpd will not clean up after itself in some cases which
    # results in the container not being able to restart. (bug #1489676, 1557036)
    if [[ "${KOLLA_BASE_DISTRO}" =~ debian|ubuntu ]]; then
        # NOTE(yoctozepto): APACHE_CONFDIR has to be set to pass the next step
        # under the `set -o nounset` regime
        APACHE_CONFDIR=
        # Loading Apache2 ENV variables
        . /etc/apache2/envvars
        install -d /var/run/apache2/
        rm -rf /var/run/apache2/*
    else
        rm -rf /var/run/httpd/* /run/httpd/* /tmp/httpd*
    fi

    # CentOS/Rocky have an issue with mod_ssl which produces an invalid Apache
    # configuration in /etc/httpd/conf.d/ssl.conf. This causes the following error
    # on startup:
    #   SSLCertificateFile: file '/etc/pki/tls/certs/localhost.crt' does not exist or is empty
    # Work around this by generating certificates manually.
    if [[ "${KOLLA_BASE_DISTRO}" =~ centos|rocky ]] && [[ ! -e /etc/pki/tls/certs/localhost.crt ]]; then
        /usr/libexec/httpd-ssl-gencerts
    fi
fi
