# Supplementary material for: A novel autonomous container-based platform for cybersecurity training and research
Source: PeerJ Comput Sci. 2023 Sep 7;9:e1574. doi: 10.7717/peerj-cs.1574 (PMC10495954; doi:10.7717/peerj-cs.1574)
Supplement: Supplemental Information 2 [file peerj-cs-09-1574-s002.zip › uniwa_cyber_range_sources_files/Infrastructure source files/kolla/docker/base/kolla_bashrc]

#### Custom data added by Kolla
_KBOLD="\[$(tput bold)\]"
_KRESET="\[$(tput sgr0)\]"

PS1="${_KBOLD}(${KOLLA_SERVICE_NAME})${_KRESET}[\u@\h \W]\\$ "
