# Supplementary material for: A novel autonomous container-based platform for cybersecurity training and research
Source: PeerJ Comput Sci. 2023 Sep 7;9:e1574. doi: 10.7717/peerj-cs.1574 (PMC10495954; doi:10.7717/peerj-cs.1574)
Supplement: Supplemental Information 2 [file peerj-cs-09-1574-s002.zip › uniwa_cyber_range_sources_files/Infrastructure source files/kolla/docker/base/mariadb.repo]

[mariadb]
name = MariaDB Server
baseurl = https://dlm.mariadb.com/repo/mariadb-server/10.6/yum/rhel/$releasever/$basearch
gpgcheck = 1
enabled = 0
module_hotfixes = 1
