# Supplementary material for: A novel autonomous container-based platform for cybersecurity training and research
Source: PeerJ Comput Sci. 2023 Sep 7;9:e1574. doi: 10.7717/peerj-cs.1574 (PMC10495954; doi:10.7717/peerj-cs.1574)
Supplement: Supplemental Information 2 [file peerj-cs-09-1574-s002.zip › uniwa_cyber_range_sources_files/Infrastructure source files/kolla/docker/base/proxysql.repo]

[proxysql]
name = ProxySQL
baseurl = https://repo.proxysql.com/ProxySQL/proxysql-2.4.x/almalinux/$releasever
gpgkey = https://repo.proxysql.com/ProxySQL/proxysql-2.4.x/repo_pub_key
gpgcheck = 1
enabled = 0
