# Supplementary material for: A novel autonomous container-based platform for cybersecurity training and research
Source: PeerJ Comput Sci. 2023 Sep 7;9:e1574. doi: 10.7717/peerj-cs.1574 (PMC10495954; doi:10.7717/peerj-cs.1574)
Supplement: Supplemental Information 2 [file peerj-cs-09-1574-s002.zip › uniwa_cyber_range_sources_files/Infrastructure source files/kolla/docker/base/rabbitmq_rabbitmq-erlang.repo]

[rabbitmq_rabbitmq-erlang]
name=rabbitmq_rabbitmq-erlang
# https://www.rabbitmq.com/install-rpm.html lists "el/8" for CentOS Stream 9
baseurl=https://packagecloud.io/rabbitmq/erlang/el/8/$basearch
gpgcheck=1
enabled=0
