# Supplementary material for: A novel autonomous container-based platform for cybersecurity training and research
Source: PeerJ Comput Sci. 2023 Sep 7;9:e1574. doi: 10.7717/peerj-cs.1574 (PMC10495954; doi:10.7717/peerj-cs.1574)
Supplement: Supplemental Information 2 [file peerj-cs-09-1574-s002.zip › uniwa_cyber_range_sources_files/Infrastructure source files/kolla/docker/base/sources.list.debian]

# Default repos
deb http://deb.debian.org/debian bullseye main

# debian security updates
deb http://deb.debian.org/debian-security bullseye-security main

# debian updates
deb http://deb.debian.org/debian bullseye-updates main

# debian backports
deb http://deb.debian.org/debian bullseye-backports main
