# Supplementary material for: A novel autonomous container-based platform for cybersecurity training and research
Source: PeerJ Comput Sci. 2023 Sep 7;9:e1574. doi: 10.7717/peerj-cs.1574 (PMC10495954; doi:10.7717/peerj-cs.1574)
Supplement: Supplemental Information 2 [file peerj-cs-09-1574-s002.zip › uniwa_cyber_range_sources_files/Infrastructure source files/kolla/docker/base/sources.list.ubuntu.aarch64]

# Default repos
deb http://ports.ubuntu.com/ jammy main universe
deb http://ports.ubuntu.com/ jammy-updates main universe
deb http://ports.ubuntu.com/ jammy-security main universe

# Backports have a lower priority and must be explicitly installed to be used
deb http://ports.ubuntu.com/ jammy-backports main universe

# We need to add the repo for the updated packages they provide. The main ones
# are qemu, libvirt, and openvswitch.
deb http://ubuntu-cloud.archive.canonical.com/ubuntu jammy-updates/zed main

# NOTE(hrw): extra repositories are added into image when they are needed as
# separate files in /etc/apt/sources.list.d/ directory. For that purpose they
# are defined in kolla/template/repos.yaml file.
