# Supplementary material for: A novel autonomous container-based platform for cybersecurity training and research
Source: PeerJ Comput Sci. 2023 Sep 7;9:e1574. doi: 10.7717/peerj-cs.1574 (PMC10495954; doi:10.7717/peerj-cs.1574)
Supplement: Supplemental Information 2 [file peerj-cs-09-1574-s002.zip › uniwa_cyber_range_sources_files/Infrastructure source files/kolla/docker/base/sudoers]

# The idea here is a container service adds their UID to the kolla group
# via usermod -a -G kolla <uid>.  Then the kolla_start may run
# kolla_set_configs via sudo as the root user which is necessary to protect
# the immutability of the container

# anyone in the kolla group may sudo -E (set the environment)
Defaults: %kolla setenv

Defaults secure_path="/var/lib/kolla/venv/bin:/usr/local/sbin:/usr/local/bin:/usr/sbin:/usr/bin:/sbin:/bin"

# root may run any commands via sudo as the network seervice user.  This is
# neededfor database migrations of existing services which have not been
# converted to run as a non-root user, but instead do that via sudo -E glance
root ALL=(ALL) ALL

# anyone in the kolla group may run /usr/local/bin/kolla_set_configs as the
# root user via sudo without password confirmation
%kolla ALL=(root) NOPASSWD: /usr/local/bin/kolla_set_configs

# Copy custom CA certificates to containers
%kolla ALL=(root) NOPASSWD: /usr/local/bin/kolla_copy_cacerts

#includedir /etc/sudoers.d
