# Supplementary material for: A novel autonomous container-based platform for cybersecurity training and research
Source: PeerJ Comput Sci. 2023 Sep 7;9:e1574. doi: 10.7717/peerj-cs.1574 (PMC10495954; doi:10.7717/peerj-cs.1574)
Supplement: Supplemental Information 2 [file peerj-cs-09-1574-s002.zip › uniwa_cyber_range_sources_files/Infrastructure source files/kolla/docker/base/td.repo]

[treasuredata]
name=TreasureData
baseurl=http://packages.treasuredata.com/4/redhat/$releasever/$basearch
gpgcheck=1
gpgkey=https://packages.treasuredata.com/GPG-KEY-td-agent
enabled=0
