# Supplementary material for: A novel autonomous container-based platform for cybersecurity training and research
Source: PeerJ Comput Sci. 2023 Sep 7;9:e1574. doi: 10.7717/peerj-cs.1574 (PMC10495954; doi:10.7717/peerj-cs.1574)
Supplement: Supplemental Information 2 [file peerj-cs-09-1574-s002.zip › uniwa_cyber_range_sources_files/Infrastructure source files/kolla/docker/bifrost/bifrost-base/Dockerfile.j2]

FROM {{ namespace }}/{{ image_prefix }}openstack-base:{{ tag }}
{% block labels %}
LABEL maintainer="{{ maintainer }}" name="{{ image_name }}" build-date="{{ build_date }}"
{% endblock %}

{% block bifrost_base_header %}{% endblock %}

{% import "macros.j2" as macros with context %}

{{ macros.configure_user(name='bifrost') }}

{# NOTE(mgoddard): EPEL required for nginx #}
{{ macros.enable_extra_repos(['epel']) }}

{% set bifrost_base_packages = [
    'cpio',
] %}

{{ macros.install_packages(bifrost_base_packages | customizable("packages")) }}

ENV VENV /var/lib/kolla/venv

{% set bifrost_base_pip_packages = [
    '/bifrost'
] %}

ADD bifrost-base-archive /bifrost-base-source
COPY build_arg.yml /tmp/build_arg.yml
RUN ln -s bifrost-base-source/* bifrost \
    && {{ macros.install_pip(bifrost_base_pip_packages | customizable("pip_packages")) }}

WORKDIR /bifrost

{# ANSIBLE_GATHER_TIMEOUT is a workaround for https://github.com/ansible/ansible/issues/43884 #}
ENV ANSIBLE_GATHER_TIMEOUT=30

{% block bifrost_ansible_install %}
{%- if base_package_type == 'deb' %}
RUN apt-get --error-on=any update && \
{%- else %}
RUN echo " " && \
{%- endif %}
    bash -c 'TOX_CONSTRAINTS_FILE=/requirements/upper-constraints.txt ./scripts/env-setup.sh && \
    ansible-playbook -vvvv -i /bifrost/playbooks/inventory/target /bifrost/playbooks/install.yaml \
    -e git_branch={{ openstack_branch_slashed }} \
    -e ipa_upstream_release={{ openstack_branch }} \
    -e @/tmp/build_arg.yml && \
{%- if base_package_type == 'deb' %}
    apt-get clean && rm -rf /var/lib/apt/lists/*'
{%- else %}
    dnf clean all && rm -rf /var/dnf/cache'
{%- endif %}
{% endblock %}

COPY bifrost_sudoers /etc/sudoers.d/kolla_bifrost_sudoers

RUN chmod 750 /etc/sudoers.d \
    && chmod 440 /etc/sudoers.d/kolla_bifrost_sudoers \
    && chown -R bifrost:bifrost /bifrost

{% block bifrost_base_footer %}{% endblock %}
