# Supplementary material for: A novel autonomous container-based platform for cybersecurity training and research
Source: PeerJ Comput Sci. 2023 Sep 7;9:e1574. doi: 10.7717/peerj-cs.1574 (PMC10495954; doi:10.7717/peerj-cs.1574)
Supplement: Supplemental Information 2 [file peerj-cs-09-1574-s002.zip › uniwa_cyber_range_sources_files/Infrastructure source files/kolla/docker/bifrost/bifrost-deploy/Dockerfile.j2]

FROM {{ namespace }}/{{ image_prefix }}bifrost-base:{{ tag }}
{% block labels %}
LABEL maintainer="{{ maintainer }}" name="{{ image_name }}" build-date="{{ build_date }}"
{% endblock %}

{% block bifrost_deploy_header %}{% endblock %}

ENV container docker

{% import "macros.j2" as macros with context %}

RUN rm -f $(find /lib/systemd/system/sysinit.target.wants/ ! -name systemd-tmpfiles-setup.service -type l); \
    rm -f /lib/systemd/system/multi-user.target.wants/*; \
    rm -f /etc/systemd/system/*.wants/*; \
    rm -f /lib/systemd/system/local-fs.target.wants/*; \
    rm -f /lib/systemd/system/sockets.target.wants/*udev*; \
    rm -f /lib/systemd/system/sockets.target.wants/*initctl*; \
    rm -f /lib/systemd/system/basic.target.wants/*; \
    rm -f /lib/systemd/system/anaconda.target.wants/*;

{% set bifrost_deploy_packages = [
    'e2fsprogs',
    'systemd-sysv',
] %}

{{ macros.install_packages(bifrost_deploy_packages | customizable("packages")) }}

# Clear any customisation by Kolla to entrypoint & command
ENTRYPOINT []
CMD [ "/sbin/init" ]

{% block bifrost_deploy_footer %}{% endblock %}
{% block footer %}{% endblock %}
