# Supplementary material for: A novel autonomous container-based platform for cybersecurity training and research
Source: PeerJ Comput Sci. 2023 Sep 7;9:e1574. doi: 10.7717/peerj-cs.1574 (PMC10495954; doi:10.7717/peerj-cs.1574)
Supplement: Supplemental Information 2 [file peerj-cs-09-1574-s002.zip › uniwa_cyber_range_sources_files/Infrastructure source files/kolla/docker/ceilometer/ceilometer-base/ceilometer_sudoers]

%kolla ALL=(root) NOPASSWD: /usr/bin/chown -R ceilometer\: /var/lib/ceilometer/, /bin/chown -R ceilometer\: /var/lib/ceilometer/
