# Supplementary material for: A novel autonomous container-based platform for cybersecurity training and research
Source: PeerJ Comput Sci. 2023 Sep 7;9:e1574. doi: 10.7717/peerj-cs.1574 (PMC10495954; doi:10.7717/peerj-cs.1574)
Supplement: Supplemental Information 2 [file peerj-cs-09-1574-s002.zip › uniwa_cyber_range_sources_files/Infrastructure source files/kolla/docker/ceilometer/ceilometer-base/extend_start.sh]

#!/bin/bash

CEILOMETER_LOG_DIR=/var/log/kolla/ceilometer

if [[ ! -d "${CEILOMETER_LOG_DIR}" ]]; then
    mkdir -p "${CEILOMETER_LOG_DIR}"
fi
if [[ $(stat -c %U:%G "${CEILOMETER_LOG_DIR}") != "ceilometer:kolla" ]]; then
    chown ceilometer:kolla "${CEILOMETER_LOG_DIR}"
fi
if [[ $(stat -c %a "${CEILOMETER_LOG_DIR}") != "755" ]]; then
    chmod 755 "${CEILOMETER_LOG_DIR}"
fi

. /usr/local/bin/kolla_ceilometer_extend_start
