# Supplementary material for: A novel autonomous container-based platform for cybersecurity training and research
Source: PeerJ Comput Sci. 2023 Sep 7;9:e1574. doi: 10.7717/peerj-cs.1574 (PMC10495954; doi:10.7717/peerj-cs.1574)
Supplement: Supplemental Information 2 [file peerj-cs-09-1574-s002.zip › uniwa_cyber_range_sources_files/Infrastructure source files/kolla/docker/ceilometer/ceilometer-compute/Dockerfile.j2]

FROM {{ namespace }}/{{ image_prefix }}ceilometer-base:{{ tag }}
{% block labels %}
LABEL maintainer="{{ maintainer }}" name="{{ image_name }}" build-date="{{ build_date }}"
{% endblock %}

{% block ceilometer_compute_header %}{% endblock %}

{% import "macros.j2" as macros with context %}

{{ macros.enable_extra_repos(['libvirt']) }}

{% if base_package_type == 'rpm' %}
    {% set ceilometer_compute_packages = [
        'python3-libvirt'
    ] %}
{% elif base_package_type == 'deb' %}
    {% set ceilometer_compute_packages = [
        'python3-libvirt'
    ] %}
{% endif %}

{{ macros.install_packages(ceilometer_compute_packages | customizable("packages")) }}

# NOTE(jeffrey4l): just for back compatibility
{% set ceilometer_compute_pip_packages = [] %}

RUN {{ macros.install_pip(ceilometer_compute_pip_packages | customizable("pip_packages")) }}

{% block ceilometer_compute_footer %}{% endblock %}
{% block footer %}{% endblock %}

# NOTE(huikang): non-root user does not work with libvirt.sock.
#                Need configuration in nova-libvirt container to allow
#                USER ceilometer to access libvirt.sock
