# Supplementary material for: A novel autonomous container-based platform for cybersecurity training and research
Source: PeerJ Comput Sci. 2023 Sep 7;9:e1574. doi: 10.7717/peerj-cs.1574 (PMC10495954; doi:10.7717/peerj-cs.1574)
Supplement: Supplemental Information 2 [file peerj-cs-09-1574-s002.zip › uniwa_cyber_range_sources_files/Infrastructure source files/kolla/docker/ceilometer/ceilometer-notification/extend_start.sh]

#!/bin/bash

# Bootstrap and exit if KOLLA_BOOTSTRAP variable is set. This catches all cases
# of the KOLLA_BOOTSTRAP variable being set, including empty.
if [[ "${!KOLLA_BOOTSTRAP[@]}" ]]; then
    if [[ "${CEILOMETER_DATABASE_TYPE}" == "gnocchi" ]]; then
        ceilometer-upgrade ${CEILOMETER_UPGRADE_PARAMS}
    fi
    sudo chown -R ceilometer: /var/lib/ceilometer/
    exit 0
fi
