# Supplementary material for: A novel autonomous container-based platform for cybersecurity training and research
Source: PeerJ Comput Sci. 2023 Sep 7;9:e1574. doi: 10.7717/peerj-cs.1574 (PMC10495954; doi:10.7717/peerj-cs.1574)
Supplement: Supplemental Information 2 [file peerj-cs-09-1574-s002.zip › uniwa_cyber_range_sources_files/Infrastructure source files/kolla/docker/cinder/cinder-volume/cinder_sudoers]

cinder ALL = (root) NOPASSWD: /var/lib/kolla/venv/bin/cinder-rootwrap /etc/cinder/rootwrap.conf *
%kolla ALL=(root) NOPASSWD: /bin/chown -R cinder\:kolla /var/lib/cinder, /usr/bin/chown -R cinder\:kolla /var/lib/cinder
%kolla ALL=(root) NOPASSWD: /bin/chmod 2775 /var/lib/cinder, /usr/bin/chmod 2775 /var/lib/cinder
%kolla ALL=(root) NOPASSWD: /bin/chown -R cinder\:kolla /etc/iscsi, /usr/bin/chown -R cinder\:kolla /etc/iscsi
%kolla ALL=(root) NOPASSWD: /bin/chmod 2775 /etc/iscsi, /usr/bin/chmod 2775 /etc/iscsi
