# Supplementary material for: A novel autonomous container-based platform for cybersecurity training and research
Source: PeerJ Comput Sci. 2023 Sep 7;9:e1574. doi: 10.7717/peerj-cs.1574 (PMC10495954; doi:10.7717/peerj-cs.1574)
Supplement: Supplemental Information 2 [file peerj-cs-09-1574-s002.zip › uniwa_cyber_range_sources_files/Infrastructure source files/kolla/docker/cinder/cinder-volume/Dockerfile.j2]

FROM {{ namespace }}/{{ image_prefix }}cinder-base:{{ tag }}
{% block labels %}
LABEL maintainer="{{ maintainer }}" name="{{ image_name }}" build-date="{{ build_date }}"
{% endblock %}

{% block cinder_volume_header %}{% endblock %}

{% import "macros.j2" as macros with context %}

{% if base_package_type == 'rpm' %}
    {% set cinder_volume_packages = [
        'device-mapper-multipath',
        'nfs-utils',
        'nvmetcli',
        'sysfsutils',
        'targetcli'
    ] %}
{% elif base_package_type == 'deb' %}
    {% set cinder_volume_packages = [
        'lsscsi',
        'multipath-tools',
        'nfs-common',
        'nvme-cli',
        'sysfsutils',
        'targetcli-fb',
        'thin-provisioning-tools',
        'tgt'
    ] %}
{% endif %}

{{ macros.install_packages(cinder_volume_packages | customizable("packages")) }}

{% if base_package_type == 'rpm' %}

{% block cinder_volume_redhat_setup %}
{% endblock %}

{% elif base_package_type == 'deb' %}

{% block cinder_volume_ubuntu_setup %}
RUN sed -i '1 i include /var/lib/cinder/volumes/*' /etc/tgt/targets.conf
{% endblock %}

{% endif %}

COPY cinder_sudoers /etc/sudoers.d/kolla_cinder_volume_sudoers
COPY extend_start.sh /usr/local/bin/kolla_cinder_extend_start

RUN chmod 750 /etc/sudoers.d \
    && chmod 440 /etc/sudoers.d/kolla_cinder_volume_sudoers \
    && chmod 644 /usr/local/bin/kolla_cinder_extend_start

{% block cinder_volume_footer %}{% endblock %}
{% block footer %}{% endblock %}

USER cinder
