# Supplementary material for: A novel autonomous container-based platform for cybersecurity training and research
Source: PeerJ Comput Sci. 2023 Sep 7;9:e1574. doi: 10.7717/peerj-cs.1574 (PMC10495954; doi:10.7717/peerj-cs.1574)
Supplement: Supplemental Information 2 [file peerj-cs-09-1574-s002.zip › uniwa_cyber_range_sources_files/Infrastructure source files/kolla/docker/cinder/cinder-volume/extend_start.sh]

#!/bin/bash

if [[ $(stat -c %U:%G /var/lib/cinder) != "cinder:kolla" ]]; then
    sudo chown -R cinder:kolla /var/lib/cinder
fi
if [[ $(stat -c %a /var/lib/cinder) != "2775" ]]; then
    sudo chmod 2775 /var/lib/cinder
fi
if [[ $(stat -c %U:%G /etc/iscsi) != "cinder:kolla" ]]; then
    sudo chown -R cinder:kolla /etc/iscsi
fi
if [[ $(stat -c %a /etc/iscsi) != "2775" ]]; then
    sudo chmod 2775 /etc/iscsi
fi
