# Supplementary material for: A novel autonomous container-based platform for cybersecurity training and research
Source: PeerJ Comput Sci. 2023 Sep 7;9:e1574. doi: 10.7717/peerj-cs.1574 (PMC10495954; doi:10.7717/peerj-cs.1574)
Supplement: Supplemental Information 2 [file peerj-cs-09-1574-s002.zip › uniwa_cyber_range_sources_files/Infrastructure source files/kolla/docker/cloudkitty/cloudkitty-base/extend_start.sh]

#!/bin/bash

if [[ ! -d "/var/log/kolla/cloudkitty" ]]; then
    mkdir -p /var/log/kolla/cloudkitty
fi
if [[ $(stat -c %a /var/log/kolla/cloudkitty) != "755" ]]; then
    chmod 755 /var/log/kolla/cloudkitty
fi

. /usr/local/bin/kolla_cloudkitty_extend_start
