# Supplementary material for: A novel autonomous container-based platform for cybersecurity training and research
Source: PeerJ Comput Sci. 2023 Sep 7;9:e1574. doi: 10.7717/peerj-cs.1574 (PMC10495954; doi:10.7717/peerj-cs.1574)
Supplement: Supplemental Information 2 [file peerj-cs-09-1574-s002.zip › uniwa_cyber_range_sources_files/Infrastructure source files/kolla/docker/collectd/Dockerfile.j2]

FROM {{ namespace }}/{{ image_prefix }}openstack-base:{{ tag }}
{% block labels %}
LABEL maintainer="{{ maintainer }}" name="{{ image_name }}" build-date="{{ build_date }}"
{% endblock %}

{% block collectd_header %}{% endblock %}

{% import "macros.j2" as macros with context %}

{{ macros.configure_user(name='collectd') }}

{{ macros.enable_extra_repos(['opstools']) }}

{% set collectd_packages = [
    'collectd'
] %}

{% if base_package_type == 'rpm' %}
  {% set collectd_packages = collectd_packages + [
      'collectd-amqp',
      'collectd-amqp1',
      'collectd-apache',
      'collectd-bind',
      'collectd-ceph',
      'collectd-chrony',
      'collectd-connectivity',
      'collectd-curl',
      'collectd-curl_json',
      'collectd-curl_xml',
      'collectd-dbi',
      'collectd-disk',
      'collectd-dns',
      'collectd-ipmi',
      'collectd-logparser',
      'collectd-mcelog',
      'collectd-mysql',
      'collectd-netlink',
      'collectd-openldap',
      'collectd-ovs-events',
      'collectd-ovs-stats',
      'collectd-ping',
      'collectd-procevent',
      'collectd-python',
      'collectd-sensors',
      'collectd-smart',
      'collectd-snmp',
      'collectd-snmp-agent',
      'collectd-sysevent',
      'collectd-utils',
      'collectd-virt',
      'collectd-write_http',
      'collectd-write_kafka',
      'collectd-write_prometheus',
  ] %}

  {% if base_arch =='x86_64' %}
      {% set collectd_packages = collectd_packages + [
        'collectd-hugepages',
        'collectd-pcie-errors',
        'collectd-pmu',
        'collectd-rdt',
        'collectd-turbostat'
      ] %}
  {% endif %}

{% endif %}

{{ macros.install_packages(collectd_packages | customizable("packages")) }}

COPY extend_start.sh /usr/local/bin/kolla_extend_start
RUN chmod 644 /usr/local/bin/kolla_extend_start \
    && chown -R collectd /var/lib/collectd \
    && chown -R collectd /var/run/

{% block collectd_footer %}{% endblock %}
{% block footer %}{% endblock %}

USER collectd
