# Supplementary material for: A novel autonomous container-based platform for cybersecurity training and research
Source: PeerJ Comput Sci. 2023 Sep 7;9:e1574. doi: 10.7717/peerj-cs.1574 (PMC10495954; doi:10.7717/peerj-cs.1574)
Supplement: Supplemental Information 2 [file peerj-cs-09-1574-s002.zip › uniwa_cyber_range_sources_files/Infrastructure source files/kolla/docker/cron/logrotate]

#!/bin/sh

# skip in favour of systemd timer
if [ -d /run/systemd/system ]; then
    exit 0
fi

# this cronjob persists removals (but not purges)
if [ ! -x /usr/sbin/logrotate ]; then
    exit 0
fi

/usr/sbin/logrotate /etc/logrotate.conf
EXITVALUE=$?
if [ $EXITVALUE != 0 ]; then
    /usr/bin/logger -t logrotate "ALERT exited abnormally with [$EXITVALUE]"
fi
exit $EXITVALUE
