# Supplementary material for: A novel autonomous container-based platform for cybersecurity training and research
Source: PeerJ Comput Sci. 2023 Sep 7;9:e1574. doi: 10.7717/peerj-cs.1574 (PMC10495954; doi:10.7717/peerj-cs.1574)
Supplement: Supplemental Information 2 [file peerj-cs-09-1574-s002.zip › uniwa_cyber_range_sources_files/Infrastructure source files/kolla/docker/cyborg/cyborg-api/Dockerfile.j2]

FROM {{ namespace }}/{{ image_prefix }}cyborg-base:{{ tag }}
{% block labels %}
LABEL maintainer="{{ maintainer }}" name="{{ image_name }}" build-date="{{ build_date }}"
{% endblock %}

{% block cyborg_api_header %}{% endblock %}
{% import "macros.j2" as macros with context %}

{% set cyborg_api_packages = [
] %}
{{ macros.install_packages(cyborg_api_packages | customizable("packages")) }}

COPY extend_start.sh /usr/local/bin/kolla_cyborg_extend_start
RUN chmod 644 /usr/local/bin/kolla_cyborg_extend_start

{% block cyborg_api_footer %}{% endblock %}
{% block footer %}{% endblock %}
