# Supplementary material for: A novel autonomous container-based platform for cybersecurity training and research
Source: PeerJ Comput Sci. 2023 Sep 7;9:e1574. doi: 10.7717/peerj-cs.1574 (PMC10495954; doi:10.7717/peerj-cs.1574)
Supplement: Supplemental Information 2 [file peerj-cs-09-1574-s002.zip › uniwa_cyber_range_sources_files/Infrastructure source files/kolla/docker/cyborg/cyborg-base/Dockerfile.j2]

FROM {{ namespace }}/{{ image_prefix }}openstack-base:{{ tag }}
{% block labels %}
LABEL maintainer="{{ maintainer }}" name="{{ image_name }}" build-date="{{ build_date }}"
{% endblock %}

{% block cyborg_header %}{% endblock %}

{% import "macros.j2" as macros with context %}

{{ macros.configure_user(name='cyborg') }}

ADD cyborg-base-archive /cyborg-base-source

{% set cyborg_base_pip_packages = [
    '/cyborg'
] %}

COPY extend_start.sh /usr/local/bin/kolla_extend_start
COPY cyborg_sudoers /etc/sudoers.d/kolla_cyborg_sudoers

RUN ln -s cyborg-base-source/* cyborg \
    && {{ macros.install_pip(cyborg_base_pip_packages | customizable("pip_packages")) }} \
    && mkdir -p /etc/cyborg/ \
    && cp -r /cyborg/etc/cyborg/* /etc/cyborg/ \
    && chmod 750 /etc/sudoers.d \
    && touch /usr/local/bin/kolla_cyborg_extend_start \
    && chmod 644 /usr/local/bin/kolla_extend_start /usr/local/bin/kolla_cyborg_extend_start

{% block cyborg_footer %}{% endblock %}
