# Supplementary material for: A novel autonomous container-based platform for cybersecurity training and research
Source: PeerJ Comput Sci. 2023 Sep 7;9:e1574. doi: 10.7717/peerj-cs.1574 (PMC10495954; doi:10.7717/peerj-cs.1574)
Supplement: Supplemental Information 2 [file peerj-cs-09-1574-s002.zip › uniwa_cyber_range_sources_files/Infrastructure source files/kolla/docker/cyborg/cyborg-base/extend_start.sh]

#!/bin/bash

# Create log dir for Cyborg logs
CYBORG_LOG_DIR="/var/log/kolla/cyborg"
if [[ ! -d "${CYBORG_LOG_DIR}" ]]; then
    mkdir -p ${CYBORG_LOG_DIR}
fi
if [[ $(stat -c %U:%G ${CYBORG_LOG_DIR}) != "cyborg:kolla" ]]; then
    chown cyborg:kolla ${CYBORG_LOG_DIR}
fi
if [[ $(stat -c %a ${CYBORG_LOG_DIR}) != "755" ]]; then
    chmod 755 ${CYBORG_LOG_DIR}
fi

. /usr/local/bin/kolla_cyborg_extend_start
