# Supplementary material for: A novel autonomous container-based platform for cybersecurity training and research
Source: PeerJ Comput Sci. 2023 Sep 7;9:e1574. doi: 10.7717/peerj-cs.1574 (PMC10495954; doi:10.7717/peerj-cs.1574)
Supplement: Supplemental Information 2 [file peerj-cs-09-1574-s002.zip › uniwa_cyber_range_sources_files/Infrastructure source files/kolla/docker/designate/designate-backend-bind9/Dockerfile.j2]

FROM {{ namespace }}/{{ image_prefix }}designate-base:{{ tag }}
{% block labels %}
LABEL maintainer="{{ maintainer }}" name="{{ image_name }}" build-date="{{ build_date }}"
{% endblock %}

{% block designate_backend_bind9_header %}{% endblock %}

{% import "macros.j2" as macros with context %}

{% if base_package_type == 'rpm' %}
   {% set designate_backend_bind9_packages = ['bind'] %}

{{ macros.install_packages(designate_backend_bind9_packages | customizable("packages")) }}

{% elif base_package_type == 'deb' %}
   {% set designate_backend_bind9_packages = ['bind9'] %}

{{ macros.install_packages(designate_backend_bind9_packages | customizable("packages")) }}

{% endif %}

{% set designate_backend_bind_name = 'bind' if base_package_type == 'deb' else 'named' %}

RUN mkdir -p /var/lib/kolla/ /var/lib/{{ designate_backend_bind_name }}/ /run/{{ designate_backend_bind_name }} \
     && chown -R root: /var/lib/{{ designate_backend_bind_name }} /run/{{ designate_backend_bind_name }} \
     && chmod 755 /run/{{ designate_backend_bind_name }}

{% block designate_backend_bind9_footer %}{% endblock %}
{% block footer %}{% endblock %}
