# Supplementary material for: A novel autonomous container-based platform for cybersecurity training and research
Source: PeerJ Comput Sci. 2023 Sep 7;9:e1574. doi: 10.7717/peerj-cs.1574 (PMC10495954; doi:10.7717/peerj-cs.1574)
Supplement: Supplemental Information 2 [file peerj-cs-09-1574-s002.zip › uniwa_cyber_range_sources_files/Infrastructure source files/kolla/docker/designate/designate-base/Dockerfile.j2]

FROM {{ namespace }}/{{ image_prefix }}openstack-base:{{ tag }}
{% block labels %}
LABEL maintainer="{{ maintainer }}" name="{{ image_name }}" build-date="{{ build_date }}"
{% endblock %}

{% block designate_base_header %}{% endblock %}

{% import "macros.j2" as macros with context %}

{{ macros.configure_user(name='designate') }}

{% set designate_base_pip_packages = [
    '/designate'
] %}

ADD designate-base-archive /designate-base-source

COPY designate_sudoers /etc/sudoers.d/kolla_designate_sudoers
COPY extend_start.sh /usr/local/bin/kolla_extend_start

RUN ln -s designate-base-source/* designate \
    && {{ macros.install_pip(designate_base_pip_packages | customizable("pip_packages")) }} \
    && mkdir -p /etc/designate \
    && cp -r /designate/etc/designate/* /etc/designate/ \
    && mv /etc/designate/rootwrap.conf.sample /etc/designate/rootwrap.conf \
    && sed -i 's|^exec_dirs.*|exec_dirs=/var/lib/kolla/venv/bin,/sbin,/usr/sbin,/bin,/usr/bin,/usr/local/bin,/usr/local/sbin|g' /etc/designate/rootwrap.conf \
    && chmod 750 /etc/sudoers.d \
    && chmod 640 /etc/sudoers.d/kolla_designate_sudoers \
    && touch /usr/local/bin/kolla_designate_extend_start \
    && chmod 644 /usr/local/bin/kolla_extend_start /usr/local/bin/kolla_designate_extend_start

{% block designate_base_footer %}{% endblock %}
