# Supplementary material for: A novel autonomous container-based platform for cybersecurity training and research
Source: PeerJ Comput Sci. 2023 Sep 7;9:e1574. doi: 10.7717/peerj-cs.1574 (PMC10495954; doi:10.7717/peerj-cs.1574)
Supplement: Supplemental Information 2 [file peerj-cs-09-1574-s002.zip › uniwa_cyber_range_sources_files/Infrastructure source files/kolla/docker/etcd/Dockerfile.j2]

FROM {{ namespace }}/{{ image_prefix }}base:{{ tag }}
{% block labels %}
LABEL maintainer="{{ maintainer }}" name="{{ image_name }}" build-date="{{ build_date }}"
{% endblock %}

{% block etcd_header %}{% endblock %}

{% import "macros.j2" as macros with context %}

{{ macros.configure_user(name='etcd') }}

{% block etcd_repository_version %}
# NOTE(wszumski): It is suggested to upgrade one minor version at a time:
# https://github.com/etcd-io/website/blob/3e04053d1cb15b2ddc2904ba4121ca5aa73bea66/content/en/docs/v3.3/upgrades/upgrade_3_3.md#upgrade-requirements
ARG etcd_version=v3.3.27
ARG etcd_url=https://github.com/etcd-io/etcd/releases/download/${etcd_version}/etcd-${etcd_version}-linux-{{debian_arch}}.tar.gz
{% endblock %}

RUN curl ${etcd_url} -o /tmp/etcd.tar.gz \
    && tar -C /usr/bin -xvz --strip-components=1 --wildcards '*/etcd' --wildcards '*/etcdctl' -f /tmp/etcd.tar.gz \
    && rm -f /tmp/etcd.tar.gz

COPY etcd_sudoers /etc/sudoers.d/kolla_etcd_sudoers
COPY extend_start.sh /usr/local/bin/kolla_extend_start

RUN chmod 644 /usr/local/bin/kolla_extend_start \
    && chmod 750 /etc/sudoers.d \
    && chmod 440 /etc/sudoers.d/kolla_etcd_sudoers

{% block etcd_footer %}{% endblock %}
{% block footer %}{% endblock %}

USER etcd
