# Supplementary material for: A novel autonomous container-based platform for cybersecurity training and research
Source: PeerJ Comput Sci. 2023 Sep 7;9:e1574. doi: 10.7717/peerj-cs.1574 (PMC10495954; doi:10.7717/peerj-cs.1574)
Supplement: Supplemental Information 2 [file peerj-cs-09-1574-s002.zip › uniwa_cyber_range_sources_files/Infrastructure source files/kolla/docker/fluentd/Dockerfile.j2]

FROM {{ namespace }}/{{ image_prefix }}base:{{ tag }}
{% block labels %}
LABEL maintainer="{{ maintainer }}" name="{{ image_name }}" build-date="{{ build_date }}"
{% endblock %}

{% set fluentd_user = 'td-agent' %}

{% block fluentd_header %}{% endblock %}

{% import "macros.j2" as macros with context %}

{{ macros.enable_extra_repos(['td-agent']) }}

{% if base_package_type == 'rpm' %}

    {% set fluentd_packages = [
        'gcc-c++',
        'make',
        'td-agent',
    ] %}

{% elif base_package_type == 'deb' %}

    {% set fluentd_packages = [
        'g++',
        'make',
        'td-agent',
    ] %}

{% endif %}

{{ macros.configure_user(name=fluentd_user, groups='mysql') }}

COPY fluentd_sudoers /etc/sudoers.d/kolla_fluentd_sudoers
COPY extend_start.sh /usr/local/bin/kolla_extend_start

{{ macros.install_packages(fluentd_packages | customizable("packages")) }} \
    && chmod 440 /etc/sudoers.d/kolla_fluentd_sudoers \
    && mkdir -p /etc/{{ fluentd_user }} \
    && mkdir -p /var/run/{{ fluentd_user }} \
    && chown -R {{ fluentd_user }}: /var/run/{{ fluentd_user }} \
    && chmod 644 /usr/local/bin/kolla_extend_start

{% block fluentd_plugins_install %}

{% set fluentd_plugins = [
    'fluent-plugin-grok-parser',
    'fluent-plugin-prometheus',
    'fluent-plugin-rewrite-tag-filter',
] %}

{{ macros.install_fluent_plugins(fluentd_plugins | customizable("plugins")) }}

{% endblock %}

{% block fluentd_footer %}{% endblock %}
{% block footer %}{% endblock %}

USER {{ fluentd_user }}
