# Supplementary material for: A novel autonomous container-based platform for cybersecurity training and research
Source: PeerJ Comput Sci. 2023 Sep 7;9:e1574. doi: 10.7717/peerj-cs.1574 (PMC10495954; doi:10.7717/peerj-cs.1574)
Supplement: Supplemental Information 2 [file peerj-cs-09-1574-s002.zip › uniwa_cyber_range_sources_files/Infrastructure source files/kolla/docker/fluentd/extend_start.sh]

#!/bin/bash

# Give processes executed with the "kolla" group the permission to create files
# and sub-directories in the /var/log/kolla directory.
#
# Also set the setgid permission on the /var/log/kolla directory so that new
# files and sub-directories in that directory inherit its group id ("kolla").

if [[ "${KOLLA_BASE_ARCH}" == "x86_64" && "${KOLLA_BASE_DISTRO}" != "debian" ]]; then
    USERGROUP="td-agent:kolla"
    FLUENTD="td-agent"
else
    USERGROUP="fluentd:kolla"
    FLUENTD="fluentd"
fi

if [ ! -d /var/log/kolla ]; then
    mkdir -p /var/log/kolla
fi
if [[ $(stat -c %U:%G /var/log/kolla) != "${USERGROUP}" ]]; then
    sudo chown ${USERGROUP} /var/log/kolla
fi
if [[ $(stat -c %a /var/log/kolla) != "2775" ]]; then
    sudo chmod 2775 /var/log/kolla
fi
if [[ (-d /var/lib/${FLUENTD}) && ($(stat -c %U:%G /var/lib/${FLUENTD}) != "${USERGROUP}") ]]; then
    sudo chown ${USERGROUP} /var/lib/${FLUENTD}
fi
