# Supplementary material for: A novel autonomous container-based platform for cybersecurity training and research
Source: PeerJ Comput Sci. 2023 Sep 7;9:e1574. doi: 10.7717/peerj-cs.1574 (PMC10495954; doi:10.7717/peerj-cs.1574)
Supplement: Supplemental Information 2 [file peerj-cs-09-1574-s002.zip › uniwa_cyber_range_sources_files/Infrastructure source files/kolla/docker/glance/glance-api/Dockerfile.j2]

FROM {{ namespace }}/{{ image_prefix }}glance-base:{{ tag }}
{% block labels %}
LABEL maintainer="{{ maintainer }}" name="{{ image_name }}" build-date="{{ build_date }}"
{% endblock %}

{% block glance_api_header %}{% endblock %}

{% import "macros.j2" as macros with context %}

{% if base_package_type == 'rpm' %}
    {% set glance_api_packages = ['qemu-img'] %}
{% elif base_package_type == 'deb' %}
    {% set glance_api_packages = [
        'nfs-common',
        'qemu-utils'
    ] %}
{% endif %}

{{ macros.install_packages(glance_api_packages | customizable("packages")) }}

COPY extend_start.sh /usr/local/bin/kolla_glance_extend_start
RUN chmod 644 /usr/local/bin/kolla_glance_extend_start

{% block glance_api_footer %}{% endblock %}
{% block footer %}{% endblock %}

USER glance
