# Supplementary material for: A novel autonomous container-based platform for cybersecurity training and research
Source: PeerJ Comput Sci. 2023 Sep 7;9:e1574. doi: 10.7717/peerj-cs.1574 (PMC10495954; doi:10.7717/peerj-cs.1574)
Supplement: Supplemental Information 2 [file peerj-cs-09-1574-s002.zip › uniwa_cyber_range_sources_files/Infrastructure source files/kolla/docker/glance/glance-base/etc/glance/rootwrap.conf]

# Configuration for glance-rootwrap
# This file should be owned by (and only-writable by) the root user

[DEFAULT]
# List of directories to load filter definitions from (separated by ',').
# These directories MUST all be only writeable by root !
filters_path=/etc/glance/rootwrap.d,/usr/share/glance/rootwrap

# List of directories to search executables in, in case filters do not
# explicitely specify a full path (separated by ',')
# If not specified, defaults to system PATH environment variable.
# These directories MUST all be only writeable by root !
exec_dirs=/sbin,/usr/sbin,/bin,/usr/bin,/usr/local/bin,/usr/local/sbin

# Enable logging to syslog
# Default value is False
use_syslog=False

# Which syslog facility to use.
# Valid values include auth, authpriv, syslog, local0, local1...
# Default value is 'syslog'
syslog_log_facility=syslog

# Which messages to log.
# INFO means log all usage
# ERROR means only log unsuccessful attempts
syslog_log_level=ERROR
