# Supplementary material for: A novel autonomous container-based platform for cybersecurity training and research
Source: PeerJ Comput Sci. 2023 Sep 7;9:e1574. doi: 10.7717/peerj-cs.1574 (PMC10495954; doi:10.7717/peerj-cs.1574)
Supplement: Supplemental Information 2 [file peerj-cs-09-1574-s002.zip › uniwa_cyber_range_sources_files/Infrastructure source files/kolla/docker/glance/glance-base/etc/glance/rootwrap.d/glance_cinder_store.filters]

# glance-rootwrap command filters for glance cinder store
# This file should be owned by (and only-writable by) the root user

[Filters]
# cinder store driver
disk_chown: RegExpFilter, chown, root, chown, \d+, /dev/(?!.*/\.\.).*

# os-brick library commands
# os_brick.privileged.run_as_root oslo.privsep context
# This line ties the superuser privs with the config files, context name,
# and (implicitly) the actual python code invoked.
privsep-rootwrap: RegExpFilter, privsep-helper, root, privsep-helper, --config-file, /etc/(?!\.\.).*, --privsep_context, os_brick.privileged.default, --privsep_sock_path, /tmp/.*
