# Supplementary material for: A novel autonomous container-based platform for cybersecurity training and research
Source: PeerJ Comput Sci. 2023 Sep 7;9:e1574. doi: 10.7717/peerj-cs.1574 (PMC10495954; doi:10.7717/peerj-cs.1574)
Supplement: Supplemental Information 2 [file peerj-cs-09-1574-s002.zip › uniwa_cyber_range_sources_files/Infrastructure source files/kolla/docker/gnocchi/gnocchi-base/Dockerfile.j2]

FROM {{ namespace }}/{{ image_prefix }}openstack-base:{{ tag }}
{% block labels %}
LABEL maintainer="{{ maintainer }}" name="{{ image_name }}" build-date="{{ build_date }}"
{% endblock %}

{% block gnocchi_base_header %}{% endblock %}

{% import "macros.j2" as macros with context %}

{{ macros.configure_user(name='gnocchi') }}

{{ macros.enable_extra_repos(['ceph']) }}

{% if base_package_type == 'rpm' %}

    {% set gnocchi_base_packages = [
        'librados2-devel',
        'python3-rados',
    ] %}

RUN mkdir -p /var/www/cgi-bin/gnocchi
{% elif base_package_type == 'deb' %}

    {% set gnocchi_base_packages = [
        'librados-dev',
        'python3-rados',
    ] %}


{% endif %}

{{ macros.install_packages(gnocchi_base_packages | customizable("packages")) }}

ADD gnocchi-base-archive /gnocchi-base-source

{% set gnocchi_base_pip_packages = [
    'gnocchiclient',
    '/gnocchi[keystone,mysql,file,ceph,s3]'
] %}

COPY extend_start.sh /usr/local/bin/kolla_extend_start
COPY gnocchi_sudoers /etc/sudoers.d/kolla_gnocchi_sudoers

RUN ln -s gnocchi-base-source/* gnocchi \
    && {{ macros.install_pip(gnocchi_base_pip_packages | customizable("pip_packages")) }} \
    && mkdir -p /etc/gnocchi \
    && chmod 750 /etc/sudoers.d \
    && chmod 640 /etc/sudoers.d/kolla_gnocchi_sudoers \
    && touch /usr/local/bin/kolla_gnocchi_extend_start \
    && chmod 644 /usr/local/bin/kolla_extend_start /usr/local/bin/kolla_gnocchi_extend_start

{% block gnocchi_base_footer %}{% endblock %}
