# Supplementary material for: A novel autonomous container-based platform for cybersecurity training and research
Source: PeerJ Comput Sci. 2023 Sep 7;9:e1574. doi: 10.7717/peerj-cs.1574 (PMC10495954; doi:10.7717/peerj-cs.1574)
Supplement: Supplemental Information 2 [file peerj-cs-09-1574-s002.zip › uniwa_cyber_range_sources_files/Infrastructure source files/kolla/docker/grafana/Dockerfile.j2]

FROM {{ namespace }}/{{ image_prefix }}base:{{ tag }}
{% block labels %}
LABEL maintainer="{{ maintainer }}" name="{{ image_name }}" build-date="{{ build_date }}"
{% endblock %}

{% block grafana_header %}{% endblock %}

{% import "macros.j2" as macros with context %}

{{ macros.enable_extra_repos(['grafana']) }}

{% set grafana_packages = ['grafana'] %}

{{ macros.configure_user(name='grafana', homedir='/usr/share/grafana') }}

{{ macros.install_packages(grafana_packages | customizable("packages")) }}

WORKDIR /usr/share/grafana

COPY grafana_sudoers /etc/sudoers.d/kolla_grafana_sudoers
COPY extend_start.sh /usr/local/bin/kolla_extend_start

{% block grafana_plugins_install %}

RUN grafana-cli plugins install gnocchixyz-gnocchi-datasource

{% endblock %}

RUN chmod 750 /etc/sudoers.d \
    && chmod 440 /etc/sudoers.d/kolla_grafana_sudoers \
    && chmod 644 /usr/local/bin/kolla_extend_start

{% block grafana_footer %}{% endblock %}
{% block footer %}{% endblock %}

USER grafana
