# Supplementary material for: A novel autonomous container-based platform for cybersecurity training and research
Source: PeerJ Comput Sci. 2023 Sep 7;9:e1574. doi: 10.7717/peerj-cs.1574 (PMC10495954; doi:10.7717/peerj-cs.1574)
Supplement: Supplemental Information 2 [file peerj-cs-09-1574-s002.zip › uniwa_cyber_range_sources_files/Infrastructure source files/kolla/docker/haproxy/haproxy/ensure_latest_config.sh]

#!/bin/bash

set -o errexit

CURRENT_CONFIG_HASH=$(sha1sum /etc/haproxy/haproxy.cfg | cut -f1 -d' ')
NEW_CONFIG_HASH=$(sha1sum /var/lib/kolla/config_files/haproxy.cfg | cut -f1 -d' ')

if [[ $CURRENT_CONFIG_HASH != $NEW_CONFIG_HASH ]]; then
    changed=changed
    python /usr/local/bin/kolla_set_configs
    kill -USR2 $(pgrep -f /usr/sbin/haproxy-systemd-wrapper)
fi

echo $changed
