# Supplementary material for: A novel autonomous container-based platform for cybersecurity training and research
Source: PeerJ Comput Sci. 2023 Sep 7;9:e1574. doi: 10.7717/peerj-cs.1574 (PMC10495954; doi:10.7717/peerj-cs.1574)
Supplement: Supplemental Information 2 [file peerj-cs-09-1574-s002.zip › uniwa_cyber_range_sources_files/Infrastructure source files/kolla/docker/haproxy/haproxy-ssh/Dockerfile.j2]

FROM {{ namespace }}/{{ image_prefix }}base:{{ tag }}
{% block labels %}
LABEL maintainer="{{ maintainer }}" name="{{ image_name }}" build-date="{{ build_date }}"
{% endblock %}

{% block haproxy_ssh_header %}{% endblock %}

{% import "macros.j2" as macros with context %}

{{ macros.configure_user(name='haproxy', shell='/bin/bash') }}

{% if base_package_type == 'rpm' %}
    {% set haproxy_ssh_packages = [
        'openssh-server',
        'openssh-clients',
    ] %}

# NOTE(mgoddard): The centos:8 image contains a /run/nologin file, which
# prevents SSH access to it.
RUN rm -f /run/nologin

{% elif base_package_type == 'deb' %}
    {% set haproxy_ssh_packages = [
        'openssh-server',
        'openssh-client',
    ] %}

RUN mkdir -p /var/run/sshd \
    && chmod 0755 /var/run/sshd

{% endif %}

{{ macros.install_packages(haproxy_ssh_packages | customizable("packages")) }}

COPY extend_start.sh /usr/local/bin/kolla_extend_start
RUN chmod 644 /usr/local/bin/kolla_extend_start \
    && sed -ri 's/session(\s+)required(\s+)pam_loginuid.so/session\1optional\2pam_loginuid.so/' /etc/pam.d/sshd

{% block haproxy_ssh_footer %}{% endblock %}
{% block footer %}{% endblock %}
