# Supplementary material for: A novel autonomous container-based platform for cybersecurity training and research
Source: PeerJ Comput Sci. 2023 Sep 7;9:e1574. doi: 10.7717/peerj-cs.1574 (PMC10495954; doi:10.7717/peerj-cs.1574)
Supplement: Supplemental Information 2 [file peerj-cs-09-1574-s002.zip › uniwa_cyber_range_sources_files/Infrastructure source files/kolla/docker/haproxy/haproxy-ssh/extend_start.sh]

#!/bin/bash

SSH_HOST_KEY_TYPES=( "ecdsa" )

for key_type in ${SSH_HOST_KEY_TYPES[@]}; do
    KEY_PATH=/etc/ssh/ssh_host_${key_type}_key
    if [[ ! -f "${KEY_PATH}" ]]; then
        ssh-keygen -q -t ${key_type} -f ${KEY_PATH} -N ""
    fi
done

mkdir -p /var/lib/haproxy/.ssh

if [[ $(stat -c %U:%G /var/lib/haproxy/.ssh) != "haproxy:haproxy" ]]; then
    sudo chown haproxy: /var/lib/haproxy/.ssh
fi
