# Supplementary material for: A novel autonomous container-based platform for cybersecurity training and research
Source: PeerJ Comput Sci. 2023 Sep 7;9:e1574. doi: 10.7717/peerj-cs.1574 (PMC10495954; doi:10.7717/peerj-cs.1574)
Supplement: Supplemental Information 2 [file peerj-cs-09-1574-s002.zip › uniwa_cyber_range_sources_files/Infrastructure source files/kolla/docker/ironic/ironic-pxe/tftp-map-file-template]

re ^(${TFTPBOOT_PATH}/) ${TFTPBOOT_PATH}/\2
re ^${TFTPBOOT_PATH}/ ${TFTPBOOT_PATH}/
re ^(^/) ${TFTPBOOT_PATH}/\1
re ^([^/]) ${TFTPBOOT_PATH}/\1
