# Supplementary material for: A novel autonomous container-based platform for cybersecurity training and research
Source: PeerJ Comput Sci. 2023 Sep 7;9:e1574. doi: 10.7717/peerj-cs.1574 (PMC10495954; doi:10.7717/peerj-cs.1574)
Supplement: Supplemental Information 2 [file peerj-cs-09-1574-s002.zip › uniwa_cyber_range_sources_files/Infrastructure source files/kolla/docker/ironic-inspector/Dockerfile.j2]

FROM {{ namespace }}/{{ image_prefix }}openstack-base:{{ tag }}
{% block labels %}
LABEL maintainer="{{ maintainer }}" name="{{ image_name }}" build-date="{{ build_date }}"
{% endblock %}

{% block ironic_inspector_header %}{% endblock %}

{% import "macros.j2" as macros with context %}

{{ macros.configure_user(name='ironic-inspector') }}

{% if base_package_type == 'rpm' %}
    {% set ironic_inspector_packages = ['iptables'] %}
{% elif base_package_type == 'deb' %}
    {% set ironic_inspector_packages = ['iptables'] %}
{% endif %}

{{ macros.install_packages(ironic_inspector_packages | customizable("packages")) }}

ADD ironic-inspector-archive /ironic-inspector-source
ADD ironic_inspector_sudoers /etc/sudoers.d/kolla_ironic_inspector_sudoers

{% set ironic_inspector_pip_packages = [
    '/ironic-inspector'
] %}

COPY extend_start.sh /usr/local/bin/kolla_extend_start

RUN ln -s ironic-inspector-source/* ironic-inspector \
    && {{ macros.install_pip(ironic_inspector_pip_packages | customizable("pip_packages")) }} \
    && mkdir -p /etc/ironic-inspector \
    && cp /ironic-inspector/rootwrap.conf /etc/ironic-inspector/ \
    && cp -r /ironic-inspector/rootwrap.d/ /etc/ironic-inspector/ \
    && sed -i 's|^exec_dirs.*|exec_dirs=/var/lib/kolla/venv/bin,/sbin,/usr/sbin,/bin,/usr/bin,/usr/local/bin,/usr/local/sbin|g' /etc/ironic-inspector/rootwrap.conf \
    && chmod 750 /etc/sudoers.d \
    && chmod 440 /etc/sudoers.d/kolla_ironic_inspector_sudoers \
    && chmod 644 /usr/local/bin/kolla_extend_start \
    && mkdir -p /var/lib/ironic-inspector/dhcp-hostsdir \
    && chown -R ironic-inspector: /var/lib/ironic-inspector

{% block ironic_inspector_footer %}{% endblock %}
{% block footer %}{% endblock %}

USER ironic-inspector
